# Supplementary material for: Plasma microRNAs Associate Positive, Negative, and Cognitive Symptoms with Inflammation in Schizophrenia
Source: Int J Mol Sci. 2024 Dec 17;25(24):13522. doi: 10.3390/ijms252413522 (PMC11676741; doi:10.3390/ijms252413522)
Supplement: Supplementary file 1 [file ijms-25-13522-s001.zip]

Archive with 4 entries (4 files):
- Supplemental Figures.pdf
- Supplementary_TableS1.xlsx
- Supplementary_TableS2.xlsx
- Supplementary_TableS3.xlsx
