# Supplementary material for: Plasma microRNAs Associate Positive, Negative, and Cognitive Symptoms with Inflammation in Schizophrenia
Source: Int J Mol Sci. 2024 Dec 17;25(24):13522. doi: 10.3390/ijms252413522 (PMC11676741; doi:10.3390/ijms252413522)
Supplement: Supplementary file 1 [file ijms-25-13522-s001.zip › Supplementary_TableS1.xlsx]

## Sheet: PANSS_positive_x0009__x0009__x0009_
	r	p	q
hsa-miR-519c-3p	-0.404583	0.000513092	0.321538
hsa-miR-650	-0.349175	0.00304991	0.819119
hsa-miR-1296-5p	0.290351	0.014757	0.838168
hsa-miR-544a	0.28806	0.0155981	0.838168
hsa-miR-323b-3p	0.287088	0.0159672	0.838168
hsa-miR-922	-0.269992	0.0237963	0.838168
hsa-miR-885-3p	-0.266477	0.0257573	0.838168
hsa-miR-376b-3p	0.265679	0.0262212	0.838168
hsa-miR-221-3p	0.262541	0.0281139	0.838168
hsa-miR-597-5p	0.259413	0.0301133	0.838168
hsa-miR-539-5p	0.25638	0.0321648	0.838168
hsa-miR-376a-3p	0.253459	0.0342505	0.838168
hsa-miR-369-3p	0.25307	0.0345365	0.838168
hsa-miR-668-3p	0.24574	0.0403111	0.838168
hsa-miR-130b-3p	0.245612	0.0404182	0.838168
hsa-miR-654-3p	0.245589	0.0404378	0.838168
hsa-miR-432-5p	0.236349	0.0488569	0.838168
hsa-miR-130a-3p	0.235606	0.0495925	0.838168
hsa-miR-324-5p	0.234259	0.0509479	0.838168
hsa-miR-23c	0.23355	0.0516747	0.838168
hsa-miR-297	-0.232074	0.0532127	0.838168
hsa-miR-125b-5p	-0.230167	0.0552557	0.838168
hsa-miR-515-5p	-0.228447	0.0571525	0.838168
hsa-miR-493-5p	0.225474	0.0605553	0.838168
hsa-miR-28-5p	0.223571	0.0628183	0.838168
hsa-miR-186-5p	0.22182	0.0649604	0.838168
hsa-miR-136-3p	0.220897	0.0661143	0.838168
hsa-miR-455-3p	-0.21995	0.0673131	0.838168
hsa-miR-410-3p	0.219341	0.068095	0.838168
hsa-miR-133a-3p	0.218249	0.0695128	0.838168
hsa-miR-137-3p	0.217149	0.0709657	0.838168
hsa-miR-376c-3p	0.215734	0.0728696	0.838168
hsa-miR-484	0.215357	0.0733832	0.838168
hsa-miR-329-3p	0.214792	0.0741599	0.838168
hsa-miR-222-3p	0.213892	0.0754092	0.838168
hsa-miR-487b-3p	0.212973	0.0767029	0.838168
hsa-miR-888-5p	0.212732	0.0770447	0.838168
hsa-miR-495-3p	0.212517	0.0773514	0.838168
hsa-miR-411-5p	0.212063	0.0780016	0.838168
hsa-miR-641	0.211553	0.0787354	0.838168
hsa-miR-377-3p	0.208458	0.0833166	0.838168
hsa-miR-494-3p	0.20835	0.0834801	0.838168
hsa-miR-299-5p	0.207241	0.0851733	0.838168
hsa-miR-379-5p	0.20693	0.0856536	0.838168
hsa-miR-1-3p	0.206086	0.0869672	0.838168
hsa-miR-431-3p	0.204102	0.0901164	0.838168
hsa-miR-433-3p	0.201994	0.0935605	0.838168
hsa-miR-3130-5p	-0.201246	0.0948076	0.838168
hsa-miR-765	-0.199687	0.0974466	0.838168
hsa-miR-337-3p	0.199255	0.0981889	0.838168
hsa-miR-1224-5p	-0.198506	0.0994856	0.838168
hsa-miR-150-5p	-0.197961	0.100436	0.838168
hsa-miR-574-3p	-0.197459	0.101319	0.838168
hsa-miR-2355-3p	0.196601	0.102843	0.838168
hsa-miR-548b-5p	-0.195512	0.1048	0.838168
hsa-miR-370-3p	0.195125	0.105504	0.838168
hsa-miR-570-3p	0.194575	0.106508	0.838168
hsa-miR-127-3p	0.190281	0.114614	0.838168
hsa-miR-24-3p	0.189643	0.115858	0.838168
hsa-miR-151a-3p	0.188899	0.117319	0.838168
hsa-miR-584-5p	0.186095	0.122962	0.838168
hsa-miR-296-5p	0.18574	0.123693	0.838168
hsa-miR-105-3p	-0.184781	0.125677	0.838168
hsa-miR-648	-0.183688	0.127969	0.838168
hsa-miR-1306-5p	0.182292	0.130945	0.838168
hsa-miR-409-3p	0.181593	0.132452	0.838168
hsa-miR-107	0.181318	0.13305	0.838168
hsa-miR-873-5p	0.180901	0.133959	0.838168
hsa-miR-582-5p	-0.180714	0.134369	0.838168
hsa-miR-1226-3p	0.180459	0.134929	0.838168
hsa-miR-340-5p	0.179049	0.138056	0.838168
hsa-miR-338-5p	0.178094	0.140205	0.838168
hsa-miR-518f-3p	-0.178084	0.140226	0.838168
hsa-miR-20a-5p	0.177737	0.141014	0.838168
hsa-miR-148b-3p	0.177346	0.141903	0.838168
hsa-miR-664a-3p	0.177285	0.142043	0.838168
hsa-miR-320d	-0.175429	0.146332	0.841296
hsa-miR-520c-3p	0.173812	0.150148	0.847383
hsa-miR-651-5p	0.173372	0.1512	0.847383
hsa-miR-526a-5p	-0.172022	0.154456	0.847383
hsa-miR-193b-3p	-0.171777	0.155053	0.847383
hsa-miR-134-5p	0.171194	0.156481	0.847794
hsa-miR-362-5p	0.170833	0.157369	0.848663
hsa-miR-3150b-3p	-0.169729	0.16011	0.851817
hsa-miR-671-5p	0.169016	0.161899	0.851817
hsa-miR-301b-3p	0.167804	0.164972	0.851817
hsa-miR-550a-3p	-0.166344	0.168732	0.851817
hsa-miR-548a-3p	0.165982	0.169676	0.851817
hsa-miR-483-5p	-0.164088	0.174667	0.851817
hsa-miR-374b-5p	0.162259	0.179588	0.851817
hsa-miR-154-5p	0.160885	0.18335	0.851817
hsa-miR-592	-0.159742	0.186524	0.851817
hsa-miR-92b-3p	-0.159265	0.187859	0.851817
hsa-miR-188-5p	0.158813	0.189131	0.851817
hsa-miR-744-5p	0.158225	0.190798	0.851817
hsa-miR-26a-5p	0.157399	0.193151	0.851817
hsa-miR-200c-3p	0.15731	0.193408	0.851817
hsa-miR-124-3p	-0.157065	0.19411	0.851817
hsa-miR-103b	0.156101	0.196897	0.851817
hsa-miR-449c-5p	-0.154243	0.202345	0.851817
hsa-miR-183-5p	-0.153862	0.203474	0.851817
hsa-miR-199a-3p	0.153656	0.20409	0.851817
hsa-miR-106a-5p	0.153591	0.204283	0.851817
hsa-miR-326	0.15351	0.204525	0.851817
hsa-miR-96-5p	-0.15315	0.205602	0.851817
hsa-miR-33a-5p	0.153119	0.205692	0.851817
hsa-miR-518b	-0.152736	0.206843	0.851817
hsa-miR-143-3p	0.151439	0.21077	0.851817
hsa-miR-34b-5p	-0.151359	0.211015	0.851817
hsa-miR-146b-5p	0.150285	0.214309	0.851817
hsa-miR-429	0.149468	0.216841	0.851817
hsa-miR-1290	-0.148453	0.220013	0.851817
hsa-miR-599	-0.147867	0.22186	0.851817
hsa-miR-509-3p	-0.147757	0.222208	0.851817
hsa-miR-628-5p	0.147684	0.222438	0.851817
hsa-miR-576-5p	-0.147126	0.224211	0.851817
hsa-miR-106b-5p	0.146457	0.226346	0.852706
hsa-miR-153-3p	0.146263	0.226969	0.852706
hsa-miR-485-5p	0.145924	0.22806	0.852706
hsa-miR-382-5p	0.144862	0.231502	0.852706
hsa-miR-1257	0.143498	0.235971	0.853437
hsa-miR-139-5p	0.142333	0.239835	0.853437
hsa-miR-1271-5p	0.141732	0.241846	0.853437
hsa-miR-218-5p	-0.141038	0.244183	0.853437
hsa-miR-451a	0.140647	0.245506	0.853437
hsa-miR-802	-0.14056	0.245803	0.853437
hsa-miR-551a	-0.140461	0.246137	0.853437
hsa-miR-874-3p	0.139183	0.250503	0.856872
hsa-miR-499a-5p	0.136617	0.259431	0.857542
hsa-miR-517a-3p	-0.136425	0.260108	0.857542
hsa-miR-328-3p	0.135787	0.262366	0.857542
hsa-miR-561-3p	-0.135682	0.262736	0.857542
hsa-miR-761	-0.13414	0.26825	0.857987
hsa-miR-513a-3p	-0.133878	0.269194	0.857987
hsa-miR-590-5p	0.132726	0.273373	0.857987
hsa-miR-520h	-0.132505	0.274182	0.857987
hsa-miR-196a-5p	-0.13248	0.274271	0.857987
hsa-miR-192-5p	-0.132409	0.274532	0.857987
hsa-miR-98-5p	0.132359	0.274713	0.857987
hsa-miR-223-3p	0.132348	0.274753	0.857987
hsa-miR-1973	0.131644	0.277337	0.857987
hsa-miR-598-3p	0.131545	0.277704	0.857987
hsa-miR-144-5p	-0.129392	0.285714	0.857987
hsa-miR-122-5p	-0.128871	0.287674	0.857987
hsa-miR-199b-5p	-0.128529	0.288966	0.857987
hsa-miR-212-3p	0.128473	0.289176	0.857987
hsa-miR-520a-3p	0.128298	0.28984	0.857987
hsa-miR-30a-5p	0.125226	0.301641	0.857987
hsa-miR-423-5p	0.124544	0.304303	0.857987
hsa-miR-579-3p	0.124173	0.305754	0.857987
hsa-miR-339-5p	0.123592	0.308042	0.857987
hsa-miR-506-3p	-0.123563	0.308154	0.857987
hsa-miR-4306	0.123377	0.308889	0.857987
hsa-miR-34c-5p	-0.12264	0.31181	0.859536
hsa-miR-194-5p	-0.121658	0.31573	0.861616
hsa-miR-205-5p	0.121423	0.316673	0.861616
hsa-miR-29c-3p	-0.120887	0.318831	0.863937
hsa-miR-616-5p	-0.120196	0.321623	0.863937
hsa-miR-301a-3p	0.119502	0.324447	0.865191
hsa-miR-567	-0.117148	0.334137	0.869582
hsa-miR-103a-3p	0.116942	0.334995	0.869582
hsa-miR-18a-5p	0.116159	0.338261	0.869582
hsa-miR-519a-3p	-0.116037	0.338774	0.869582
hsa-miR-501-3p	0.115568	0.340741	0.869582
hsa-miR-200a-3p	0.115558	0.340786	0.869582
hsa-miR-216a-5p	-0.113508	0.349478	0.869582
hsa-miR-548l	0.11285	0.352297	0.869582
hsa-miR-508-3p	0.112583	0.353441	0.869582
hsa-miR-767-3p	-0.112561	0.353538	0.869582
hsa-miR-365a-3p	-0.112082	0.355605	0.869582
hsa-let-7d-5p	0.11193	0.356258	0.869582
hsa-miR-190a-5p	0.111814	0.356762	0.869582
hsa-miR-9-5p	0.111132	0.35972	0.869582
hsa-miR-449a	0.11049	0.362519	0.869582
hsa-miR-486-5p	-0.110387	0.362969	0.869582
hsa-miR-374a-5p	0.110074	0.36434	0.869582
hsa-miR-532-5p	-0.107617	0.375211	0.870829
hsa-let-7f-5p	0.107323	0.376523	0.870829
hsa-miR-197-3p	0.106654	0.379524	0.870829
hsa-miR-101-3p	-0.106612	0.379711	0.870829
hsa-miR-1267	0.105913	0.382861	0.870829
hsa-miR-32-5p	0.105637	0.384112	0.870829
hsa-miR-187-3p	0.105564	0.384442	0.870829
hsa-miR-663b	-0.105435	0.385024	0.870829
hsa-miR-500a-3p	0.105003	0.386986	0.870829
hsa-miR-645	-0.104621	0.388725	0.870829
hsa-miR-523-5p	-0.104532	0.38913	0.870829
hsa-miR-191-5p	0.104004	0.391544	0.871218
hsa-miR-31-5p	-0.103934	0.391864	0.871218
hsa-miR-19b-3p	0.100515	0.407711	0.87901
hsa-miR-769-5p	0.100186	0.409258	0.881118
hsa-let-7i-5p	0.0998086	0.411032	0.881118
hsa-miR-27b-3p	0.0984074	0.417664	0.882219
hsa-miR-375-3p	0.0981365	0.418953	0.882219
hsa-miR-22-3p	0.0976355	0.421344	0.882219
hsa-miR-491-5p	0.0976259	0.421389	0.882219
hsa-miR-542-3p	-0.0973294	0.422808	0.882219
hsa-miR-552-3p	0.096688	0.425885	0.883965
hsa-miR-1202	-0.0965997	0.42631	0.883965
hsa-miR-135a-5p	0.0964571	0.426997	0.883965
hsa-miR-657	0.0955808	0.431228	0.883965
hsa-miR-146a-5p	0.0947678	0.435175	0.886043
hsa-miR-618	0.0941569	0.438154	0.886669
hsa-miR-573	-0.0939297	0.439265	0.886669
hsa-miR-659-3p	-0.0936706	0.440534	0.886669
hsa-miR-208a-3p	0.0935719	0.441018	0.886669
hsa-miR-517-5p	0.0935057	0.441343	0.886669
hsa-miR-214-3p	-0.0933364	0.442174	0.886669
hsa-miR-335-5p	0.0930928	0.443371	0.886669
hsa-miR-488-3p	-0.0922686	0.447436	0.886669
hsa-miR-627-5p	0.0913153	0.452162	0.886669
hsa-miR-302d-3p	-0.0912278	0.452597	0.886669
hsa-miR-378a-3p	-0.0900172	0.458643	0.886669
hsa-miR-182-5p	-0.0897073	0.460197	0.886669
hsa-miR-381-3p	0.0896245	0.460613	0.886669
hsa-miR-30d-5p	0.0895903	0.460785	0.886669
hsa-miR-211-5p	0.0890149	0.463681	0.890262
hsa-miR-1303	-0.0887466	0.465035	0.890262
hsa-miR-500b-5p	-0.0871942	0.47291	0.892765
hsa-miR-4270	-0.0867156	0.475352	0.892765
hsa-miR-372-3p	-0.086253	0.477719	0.893423
hsa-miR-625-5p	0.0852776	0.482731	0.894752
hsa-miR-140-3p	0.0851553	0.483361	0.894752
hsa-miR-302a-5p	-0.0845238	0.486623	0.896662
hsa-miR-20b-5p	-0.0845108	0.48669	0.896662
hsa-miR-10b-5p	0.0841818	0.488394	0.896662
hsa-miR-520f-3p	-0.0830174	0.49445	0.897723
hsa-miR-30b-5p	0.0827492	0.495851	0.897723
hsa-miR-181d-5p	0.0826941	0.496138	0.897723
hsa-miR-890	-0.0822982	0.49821	0.897723
hsa-miR-184	-0.0799322	0.510684	0.90616
hsa-miR-629-5p	-0.0794754	0.51311	0.90616
hsa-miR-145-5p	0.0791408	0.514892	0.90616
hsa-miR-149-5p	-0.0788117	0.516647	0.906906
hsa-miR-23a-3p	0.0770289	0.526206	0.90936
hsa-miR-770-5p	0.0769694	0.526526	0.90936
hsa-miR-152-3p	0.076672	0.52813	0.90936
hsa-miR-548d-5p	0.0766509	0.528244	0.90936
hsa-miR-609	0.0757891	0.532905	0.912182
hsa-miR-330-3p	0.0753643	0.53521	0.913759
hsa-miR-99a-5p	-0.0747488	0.538559	0.913759
hsa-let-7c-5p	-0.0736001	0.544835	0.914278
hsa-miR-425-5p	0.0724771	0.551006	0.916599
hsa-miR-516b-5p	-0.0719259	0.554047	0.916908
hsa-miR-522-3p	-0.0714079	0.556912	0.91766
hsa-miR-519e-5p	-0.0705431	0.561711	0.919074
hsa-miR-545-3p	0.0686041	0.572541	0.922769
hsa-miR-518c-3p	-0.068308	0.574203	0.923441
hsa-miR-1915-5p	0.0674946	0.578781	0.926416
hsa-miR-525-5p	0.0670724	0.581164	0.926416
hsa-let-7g-5p	0.0669343	0.581944	0.926416
hsa-miR-642a-5p	-0.0663273	0.58538	0.928605
hsa-miR-652-3p	0.0662775	0.585662	0.928605
hsa-miR-452-5p	0.0660001	0.587236	0.928665
hsa-miR-622	-0.0652961	0.591238	0.929205
hsa-miR-510-5p	-0.0647476	0.594364	0.930395
hsa-miR-342-3p	0.0645912	0.595257	0.930896
hsa-miR-128-3p	0.0645182	0.595674	0.930896
hsa-miR-18b-5p	0.0642137	0.597415	0.931
hsa-miR-524-5p	-0.0625487	0.606971	0.931111
hsa-miR-658	-0.0618752	0.610856	0.931111
hsa-miR-1471	-0.0618015	0.611282	0.931111
hsa-miR-34a-5p	-0.0611656	0.614961	0.931111
hsa-miR-1304-5p	0.0611157	0.61525	0.931111
hsa-miR-181b-5p	0.0610447	0.615661	0.931111
hsa-miR-320e	-0.0608066	0.617042	0.931111
hsa-miR-29b-3p	-0.0605942	0.618274	0.931111
hsa-miR-320b	-0.0597128	0.623401	0.93242
hsa-miR-21-5p	0.058794	0.628764	0.935306
hsa-miR-210-3p	0.0587222	0.629184	0.935306
hsa-miR-572	-0.057872	0.634165	0.935306
hsa-miR-148a-3p	-0.0578461	0.634317	0.935306
hsa-miR-320c	0.0567269	0.6409	0.937558
hsa-miR-27a-3p	0.0563733	0.642985	0.937558
hsa-miR-3065-5p	-0.0560513	0.644887	0.937558
hsa-miR-610	0.0559044	0.645755	0.937558
hsa-miR-142-5p	0.0556836	0.647061	0.937558
hsa-miR-497-5p	0.0556831	0.647063	0.937558
hsa-miR-29a-3p	-0.0552192	0.649811	0.937558
hsa-miR-135b-5p	-0.0545244	0.653934	0.937558
hsa-miR-224-5p	0.0542377	0.655639	0.937558
hsa-miR-1284	0.0540353	0.656843	0.937558
hsa-miR-513b-5p	0.0533579	0.66088	0.937558
hsa-miR-1246	-0.0533217	0.661096	0.937558
hsa-miR-1260a	0.0528066	0.664173	0.937558
hsa-miR-361-5p	0.052597	0.665426	0.937558
hsa-miR-505-3p	-0.0522604	0.667441	0.937558
hsa-miR-660-5p	0.0513099	0.673143	0.94008
hsa-miR-208b-3p	0.0512683	0.673394	0.94008
hsa-miR-30e-5p	0.0504254	0.678467	0.94008
hsa-miR-424-5p	0.0502477	0.679538	0.94008
hsa-miR-613	0.049955	0.681304	0.94008
hsa-miR-513c-5p	-0.0473524	0.697081	0.947713
hsa-miR-596	-0.0465061	0.70224	0.947713
hsa-miR-551b-3p	0.0464005	0.702884	0.947713
hsa-miR-518e-3p	-0.045269	0.709804	0.948031
hsa-miR-637	0.0439147	0.718118	0.950855
hsa-miR-378c	0.0437339	0.71923	0.950855
hsa-miR-503-5p	0.0436762	0.719585	0.950855
hsa-miR-15b-5p	0.0421174	0.729201	0.956532
hsa-miR-206	0.0396827	0.744303	0.965213
hsa-miR-940	0.0387946	0.749836	0.965213
hsa-miR-219a-2-3p	-0.0384516	0.751977	0.965654
hsa-miR-200b-3p	0.0376916	0.756726	0.966678
hsa-miR-215-5p	-0.0371146	0.760338	0.967797
hsa-miR-185-5p	0.0359984	0.767339	0.97014
hsa-miR-141-3p	-0.03571	0.769151	0.971076
hsa-miR-490-3p	0.0356276	0.769669	0.971076
hsa-miR-19a-3p	0.0350373	0.773382	0.972225
hsa-miR-132-3p	-0.0347508	0.775187	0.972367
hsa-miR-216b-5p	-0.0347166	0.775402	0.972367
hsa-miR-454-3p	-0.034334	0.777813	0.974009
hsa-miR-1323	-0.0338719	0.780729	0.974131
hsa-miR-125a-5p	-0.0325308	0.789206	0.974131
hsa-miR-541-5p	-0.0316679	0.794673	0.974131
hsa-miR-320a-3p	-0.0316657	0.794687	0.974131
hsa-miR-1228-3p	0.0314699	0.795929	0.974131
hsa-let-7a-5p	0.0311395	0.798026	0.974131
hsa-miR-95-3p	0.0308945	0.799582	0.974131
hsa-miR-520e-3p	-0.0285308	0.814631	0.974131
hsa-miR-1207-5p	0.0284997	0.81483	0.974131
hsa-miR-502-3p	-0.028454	0.815122	0.974131
hsa-miR-708-5p	-0.028143	0.817107	0.974131
hsa-miR-507	-0.0276031	0.820557	0.974131
hsa-miR-1285-3p	0.0274245	0.821699	0.974131
hsa-miR-15a-5p	-0.0273507	0.82217	0.974131
hsa-miR-100-5p	-0.0273356	0.822267	0.974131
hsa-miR-202-5p	-0.0267269	0.826163	0.974131
hsa-miR-575	0.0265539	0.82727	0.974131
hsa-miR-23b-3p	0.0264825	0.827728	0.974131
hsa-miR-138-1-3p	-0.0262485	0.829226	0.974131
hsa-miR-938	-0.0257668	0.832315	0.975531
hsa-miR-1825	0.0250957	0.836621	0.976133
hsa-miR-1291	0.0250394	0.836982	0.976133
hsa-miR-147a	0.0226498	0.852356	0.977643
hsa-miR-193a-3p	-0.021324	0.860909	0.978792
hsa-miR-195-5p	-0.0207794	0.864427	0.978792
hsa-miR-155-5p	0.0198713	0.870299	0.979051
hsa-miR-129-5p	0.0197264	0.871237	0.979051
hsa-miR-16-5p	0.0197136	0.87132	0.979051
hsa-miR-378b	0.0192774	0.874144	0.979959
hsa-miR-449b-5p	-0.0186007	0.878528	0.982071
hsa-miR-602	-0.0182803	0.880605	0.983098
hsa-miR-621	-0.0180309	0.882222	0.983692
hsa-miR-203a-3p	-0.0179306	0.882872	0.983692
hsa-miR-147b-3p	-0.01766	0.884628	0.983794
hsa-miR-559	-0.0163411	0.893192	0.986712
hsa-miR-517c-3p	-0.0152442	0.900324	0.986712
hsa-miR-204-5p	0.0147441	0.903578	0.986712
hsa-miR-526b-3p	0.0147339	0.903644	0.986712
hsa-miR-760	0.0144862	0.905257	0.986712
hsa-miR-10a-5p	-0.01305	0.914612	0.989282
hsa-miR-17-3p	0.0129858	0.91503	0.989282
hsa-miR-612	0.0117168	0.923308	0.990733
hsa-miR-345-5p	0.0112259	0.926512	0.990733
hsa-miR-190b-5p	0.00897033	0.941248	0.990733
hsa-miR-181a-5p	-0.00877738	0.94251	0.990733
hsa-let-7e-5p	0.00874972	0.942691	0.990733
hsa-miR-421	-0.00836704	0.945193	0.990733
hsa-miR-181c-5p	0.00822624	0.946114	0.990733
hsa-miR-126-3p	-0.00801808	0.947476	0.990733
hsa-miR-1299	-0.00779675	0.948923	0.990733
hsa-miR-1181	0.00769215	0.949608	0.990733
hsa-miR-30c-5p	0.00703911	0.953881	0.990733
hsa-miR-383-5p	0.00581462	0.961897	0.992517
hsa-miR-198	0.00513207	0.966367	0.994945
hsa-miR-196b-5p	0.00485594	0.968176	0.995465
hsa-miR-26b-5p	-0.0046908	0.969257	0.99574
hsa-miR-642b-3p	-0.00460348	0.969829	0.995783
hsa-miR-367-3p	-0.00401519	0.973684	0.997561
hsa-miR-25-3p	-0.00374252	0.97547	0.998304
hsa-miR-92a-3p	0.00288539	0.981087	0.999112
hsa-miR-365b-5p	-0.00186479	0.987776	0.999765
hsa-miR-450a-5p	-0.00162697	0.989335	0.999765
hsa-miR-99b-5p	0.000679597	0.995545	0.999765
hsa-miR-363-3p	-0.000198167	0.998701	0.999765

## Sheet: PANSS_negative_x0009__x0009__x0009_
	r	p	q
hsa-miR-208a-3p	0.339138	0.00407911	0.838168
hsa-miR-518f-3p	-0.334365	0.00466872	0.838168
hsa-miR-27b-3p	0.326466	0.00581139	0.838168
hsa-miR-551a	-0.314506	0.00801077	0.838168
hsa-miR-34b-5p	-0.313773	0.00816653	0.838168
hsa-miR-490-3p	0.303086	0.0107588	0.838168
hsa-miR-519c-3p	-0.301814	0.0111105	0.838168
hsa-miR-31-5p	-0.291988	0.0141801	0.838168
hsa-miR-150-5p	-0.290572	0.0146779	0.838168
hsa-miR-181d-5p	0.278744	0.0194566	0.838168
hsa-miR-552-3p	0.266411	0.0257954	0.838168
hsa-miR-320e	0.264096	0.027162	0.838168
hsa-miR-671-5p	0.261139	0.0289953	0.838168
hsa-miR-542-3p	-0.256963	0.0317616	0.838168
hsa-miR-202-5p	-0.252234	0.0351579	0.838168
hsa-miR-518b	-0.251325	0.0358448	0.838168
hsa-miR-509-3p	-0.246314	0.0398316	0.838168
hsa-miR-769-5p	0.244579	0.0412953	0.838168
hsa-miR-183-5p	-0.243659	0.0420896	0.838168
hsa-miR-450a-5p	-0.238987	0.046318	0.838168
hsa-miR-500b-5p	-0.232246	0.0530319	0.838168
hsa-miR-214-3p	-0.225958	0.0599901	0.838168
hsa-miR-10b-5p	-0.225243	0.0608268	0.838168
hsa-miR-324-5p	0.221548	0.065299	0.838168
hsa-miR-27a-3p	0.218558	0.0691094	0.838168
hsa-miR-133a-3p	0.21741	0.0706188	0.838168
hsa-miR-125b-5p	-0.216283	0.0721254	0.838168
hsa-miR-365b-5p	0.214673	0.0743236	0.838168
hsa-miR-548a-3p	0.21467	0.0743285	0.838168
hsa-miR-144-5p	-0.214208	0.0749687	0.838168
hsa-miR-582-5p	-0.212725	0.0770552	0.838168
hsa-miR-105-3p	-0.211052	0.079463	0.838168
hsa-miR-802	0.209108	0.0823363	0.838168
hsa-miR-502-3p	-0.208065	0.0839128	0.838168
hsa-miR-2355-3p	0.207442	0.0848644	0.838168
hsa-miR-3150b-3p	-0.204104	0.0901131	0.838168
hsa-miR-218-5p	-0.203728	0.0907194	0.838168
hsa-miR-765	-0.202495	0.0927333	0.838168
hsa-miR-659-3p	0.199997	0.0969171	0.838168
hsa-miR-141-3p	-0.199336	0.0980491	0.838168
hsa-miR-15a-5p	-0.198268	0.099899	0.838168
hsa-miR-216a-5p	-0.197509	0.101231	0.838168
hsa-miR-629-5p	-0.194171	0.107251	0.838168
hsa-miR-124-3p	-0.193687	0.108146	0.838168
hsa-miR-328-3p	0.193668	0.108183	0.838168
hsa-miR-219a-2-3p	-0.193448	0.108591	0.838168
hsa-miR-96-5p	-0.191668	0.111944	0.838168
hsa-miR-199b-5p	-0.191243	0.112758	0.838168
hsa-miR-188-5p	0.190289	0.114598	0.838168
hsa-miR-519e-5p	-0.190106	0.114953	0.838168
hsa-miR-196a-5p	-0.187769	0.119571	0.838168
hsa-miR-184	-0.187347	0.120418	0.838168
hsa-miR-29a-3p	-0.185175	0.124859	0.838168
hsa-miR-1471	-0.184222	0.126846	0.838168
hsa-miR-657	0.184197	0.126898	0.838168
hsa-miR-210-3p	0.18347	0.128431	0.838168
hsa-miR-660-5p	-0.183272	0.12885	0.838168
hsa-miR-147b-3p	0.180481	0.134879	0.838168
hsa-miR-548b-5p	0.179495	0.137061	0.838168
hsa-miR-326	0.17944	0.137182	0.838168
hsa-miR-198	0.178677	0.13889	0.838168
hsa-miR-449b-5p	-0.177903	0.140637	0.838168
hsa-miR-515-5p	-0.174119	0.149417	0.847383
hsa-miR-138-1-3p	-0.173491	0.150914	0.847383
hsa-miR-1-3p	0.173112	0.151822	0.847383
hsa-miR-1290	-0.173026	0.152028	0.847383
hsa-miR-130b-3p	0.172602	0.153051	0.847383
hsa-miR-146b-5p	0.171315	0.156184	0.847794
hsa-miR-610	-0.170762	0.157544	0.848663
hsa-miR-637	0.168456	0.163315	0.851817
hsa-miR-760	0.167844	0.16487	0.851817
hsa-miR-486-5p	-0.167603	0.165488	0.851817
hsa-miR-20b-5p	-0.167382	0.166053	0.851817
hsa-miR-28-5p	0.166897	0.167301	0.851817
hsa-miR-100-5p	-0.166772	0.167624	0.851817
hsa-miR-135b-5p	-0.165688	0.170444	0.851817
hsa-miR-517a-3p	-0.164481	0.173623	0.851817
hsa-miR-550a-3p	-0.162971	0.17766	0.851817
hsa-miR-203a-3p	-0.162343	0.17936	0.851817
hsa-miR-561-3p	0.161836	0.180741	0.851817
hsa-miR-597-5p	0.160858	0.183426	0.851817
hsa-miR-524-5p	0.158419	0.190246	0.851817
hsa-miR-30b-5p	0.15818	0.190925	0.851817
hsa-miR-146a-5p	0.158177	0.190931	0.851817
hsa-miR-302a-5p	0.15674	0.195048	0.851817
hsa-miR-424-5p	-0.155907	0.197459	0.851817
hsa-miR-484	0.155046	0.199978	0.851817
hsa-miR-744-5p	0.154719	0.200939	0.851817
hsa-miR-429	-0.153179	0.205515	0.851817
hsa-let-7f-5p	0.148883	0.218666	0.851817
hsa-miR-621	0.147764	0.222186	0.851817
hsa-miR-26a-5p	0.146699	0.225573	0.852706
hsa-miR-642a-5p	-0.146572	0.225978	0.852706
hsa-miR-221-3p	0.14583	0.228365	0.852706
hsa-miR-532-5p	-0.145033	0.230945	0.852706
hsa-miR-622	-0.143468	0.23607	0.853437
hsa-miR-378c	0.143336	0.236505	0.853437
hsa-miR-449a	-0.142942	0.237809	0.853437
hsa-miR-3130-5p	-0.141534	0.242511	0.853437
hsa-let-7d-5p	0.140887	0.244694	0.853437
hsa-miR-205-5p	-0.139604	0.24906	0.856872
hsa-miR-628-5p	0.13863	0.25241	0.856872
hsa-miR-576-5p	-0.138198	0.253906	0.856872
hsa-miR-33a-5p	0.136137	0.261126	0.857542
hsa-miR-222-3p	0.135978	0.261689	0.857542
hsa-miR-130a-3p	0.134623	0.266515	0.857987
hsa-miR-513c-5p	-0.13389	0.269153	0.857987
hsa-miR-1271-5p	0.132164	0.27543	0.857987
hsa-miR-95-3p	-0.131647	0.277327	0.857987
hsa-miR-513a-3p	-0.131579	0.277576	0.857987
hsa-miR-302d-3p	0.131323	0.278523	0.857987
hsa-miR-335-5p	0.131106	0.279322	0.857987
hsa-miR-627-5p	0.129954	0.283609	0.857987
hsa-miR-181b-5p	0.129671	0.284665	0.857987
hsa-miR-520e-3p	0.127603	0.292482	0.857987
hsa-miR-23b-3p	0.127146	0.29423	0.857987
hsa-miR-98-5p	0.12649	0.296748	0.857987
hsa-miR-1296-5p	0.126159	0.298022	0.857987
hsa-miR-499a-5p	0.125792	0.299442	0.857987
hsa-miR-1181	-0.125446	0.300786	0.857987
hsa-miR-339-5p	0.125313	0.301302	0.857987
hsa-miR-186-5p	0.125278	0.301437	0.857987
hsa-miR-372-3p	0.124644	0.30391	0.857987
hsa-miR-106b-5p	0.122178	0.313653	0.861616
hsa-miR-301b-3p	0.121879	0.314848	0.861616
hsa-miR-612	-0.121499	0.316368	0.861616
hsa-miR-301a-3p	0.120542	0.320223	0.863937
hsa-miR-32-5p	0.120503	0.320381	0.863937
hsa-miR-215-5p	-0.120194	0.321632	0.863937
hsa-miR-151a-3p	0.119378	0.324952	0.86531
hsa-miR-1260a	0.118951	0.326701	0.867281
hsa-miR-99b-5p	0.118612	0.328089	0.867484
hsa-miR-618	0.118391	0.328998	0.867484
hsa-miR-885-3p	-0.118026	0.330504	0.868207
hsa-miR-455-3p	-0.117509	0.332641	0.869582
hsa-miR-922	-0.11668	0.336085	0.869582
hsa-miR-29c-3p	-0.116513	0.336783	0.869582
hsa-miR-1226-3p	0.113888	0.347857	0.869582
hsa-miR-29b-3p	-0.113764	0.348386	0.869582
hsa-miR-365a-3p	-0.112204	0.355075	0.869582
hsa-miR-579-3p	0.112026	0.355844	0.869582
hsa-miR-200a-3p	-0.111836	0.356667	0.869582
hsa-miR-1915-5p	0.111694	0.357282	0.869582
hsa-miR-648	-0.111548	0.357914	0.869582
hsa-miR-658	0.110807	0.361135	0.869582
hsa-miR-491-5p	0.110428	0.362792	0.869582
hsa-miR-652-3p	0.110189	0.363837	0.869582
hsa-miR-451a	0.110129	0.364101	0.869582
hsa-miR-152-3p	0.109685	0.366048	0.869582
hsa-miR-508-3p	-0.108706	0.37037	0.870829
hsa-miR-363-3p	-0.108127	0.37294	0.870829
hsa-miR-376a-3p	0.10798	0.373592	0.870829
hsa-miR-18b-5p	0.107491	0.375772	0.870829
hsa-miR-199a-3p	0.106289	0.381166	0.870829
hsa-miR-375-3p	-0.105623	0.384174	0.870829
hsa-miR-223-3p	0.104946	0.387247	0.870829
hsa-miR-181c-5p	0.10491	0.387408	0.870829
hsa-miR-513b-5p	0.103639	0.393218	0.87198
hsa-miR-641	0.103437	0.394147	0.87198
hsa-miR-224-5p	0.102441	0.398739	0.872444
hsa-miR-192-5p	-0.100899	0.405914	0.878821
hsa-miR-16-5p	-0.100634	0.407156	0.878821
hsa-miR-194-5p	-0.0994998	0.412488	0.882219
hsa-miR-211-5p	0.0988141	0.415733	0.882219
hsa-miR-1207-5p	0.0982502	0.418412	0.882219
hsa-miR-99a-5p	-0.0975161	0.421915	0.882219
hsa-miR-320d	-0.0974162	0.422392	0.882219
hsa-miR-330-3p	0.0968014	0.42534	0.883965
hsa-miR-598-3p	0.0962033	0.42822	0.883965
hsa-miR-106a-5p	-0.0961908	0.42828	0.883965
hsa-miR-873-5p	-0.095709	0.430607	0.883965
hsa-miR-1323	-0.0948595	0.434729	0.886043
hsa-miR-145-5p	-0.0942795	0.437556	0.886669
hsa-miR-523-5p	0.0936594	0.440589	0.886669
hsa-miR-361-5p	0.0924599	0.44649	0.886669
hsa-miR-374b-5p	0.0913209	0.452135	0.886669
hsa-miR-541-5p	-0.0912654	0.45241	0.886669
hsa-miR-374a-5p	0.0906737	0.455359	0.886669
hsa-miR-107	0.0903222	0.457116	0.886669
hsa-miR-15b-5p	0.0902821	0.457316	0.886669
hsa-miR-155-5p	-0.0902465	0.457494	0.886669
hsa-miR-23a-3p	0.0884377	0.466596	0.890559
hsa-miR-19a-3p	-0.0873908	0.471909	0.892765
hsa-miR-1246	-0.0871853	0.472956	0.892765
hsa-miR-200b-3p	-0.0869388	0.474213	0.892765
hsa-miR-767-3p	-0.0867645	0.475102	0.892765
hsa-miR-187-3p	0.0866232	0.475824	0.892765
hsa-miR-517c-3p	-0.0862674	0.477646	0.893423
hsa-miR-148b-3p	0.0859703	0.479169	0.893423
hsa-miR-191-5p	0.0850701	0.483801	0.894752
hsa-miR-642b-3p	0.0844394	0.48706	0.896662
hsa-miR-516b-5p	0.084265	0.487963	0.896662
hsa-miR-1267	0.0842584	0.487997	0.896662
hsa-miR-92a-3p	-0.0817142	0.501275	0.900952
hsa-miR-431-3p	0.0813709	0.50308	0.902472
hsa-miR-1257	0.0805114	0.507616	0.90616
hsa-miR-551b-3p	0.0804482	0.50795	0.90616
hsa-miR-517-5p	0.079731	0.511752	0.90616
hsa-miR-182-5p	-0.0793939	0.513544	0.90616
hsa-miR-1304-5p	-0.0790896	0.515165	0.90616
hsa-miR-30e-5p	-0.0782324	0.519743	0.908819
hsa-miR-122-5p	-0.0779979	0.520999	0.908819
hsa-miR-423-5p	-0.0779753	0.52112	0.908819
hsa-miR-544a	0.0777094	0.522547	0.90936
hsa-miR-548l	0.076277	0.530263	0.909576
hsa-miR-488-3p	-0.0753895	0.535073	0.913759
hsa-miR-212-3p	-0.0750883	0.53671	0.913759
hsa-miR-193b-3p	-0.0750266	0.537046	0.913759
hsa-miR-708-5p	-0.0748853	0.537815	0.913759
hsa-miR-650	0.0746852	0.538905	0.913759
hsa-miR-20a-5p	-0.074664	0.539021	0.913759
hsa-miR-362-5p	-0.0736324	0.544658	0.914278
hsa-miR-320a-3p	-0.0734125	0.545864	0.914278
hsa-miR-520h	-0.0730301	0.547963	0.916319
hsa-miR-30c-5p	-0.0724373	0.551225	0.916599
hsa-miR-518c-3p	-0.0723869	0.551503	0.916599
hsa-miR-92b-3p	-0.0718217	0.554622	0.917054
hsa-miR-140-3p	0.071209	0.558014	0.91766
hsa-miR-193a-3p	-0.0711383	0.558406	0.91766
hsa-miR-30a-5p	-0.0690156	0.570234	0.921067
hsa-miR-320c	-0.0689381	0.570668	0.921067
hsa-miR-22-3p	0.0689204	0.570767	0.921067
hsa-miR-599	-0.0680392	0.575714	0.925079
hsa-miR-320b	-0.0675596	0.578415	0.926416
hsa-miR-664a-3p	0.066945	0.581884	0.926416
hsa-miR-342-3p	-0.0669303	0.581967	0.926416
hsa-miR-4306	-0.0649675	0.59311	0.929205
hsa-miR-575	-0.0642228	0.597362	0.931
hsa-miR-525-5p	-0.0640386	0.598416	0.931111
hsa-miR-590-5p	0.0637454	0.600096	0.931111
hsa-miR-548d-5p	0.0633997	0.602078	0.931111
hsa-miR-663b	-0.0633396	0.602423	0.931111
hsa-miR-4270	-0.0631212	0.603678	0.931111
hsa-miR-602	0.0615993	0.612451	0.931111
hsa-miR-584-5p	0.0607655	0.61728	0.931111
hsa-miR-1228-3p	-0.0604945	0.618853	0.931111
hsa-miR-890	0.0601862	0.620645	0.931451
hsa-miR-654-3p	0.0597075	0.623432	0.93242
hsa-miR-519a-3p	0.0582066	0.632203	0.935306
hsa-miR-452-5p	0.0580287	0.633246	0.935306
hsa-miR-129-5p	-0.0578516	0.634285	0.935306
hsa-miR-520c-3p	0.0571875	0.638187	0.937558
hsa-miR-483-5p	-0.0565351	0.64203	0.937558
hsa-miR-1303	0.0565308	0.642056	0.937558
hsa-miR-940	-0.0562006	0.644004	0.937558
hsa-miR-1825	-0.0557121	0.646892	0.937558
hsa-miR-495-3p	0.055633	0.64736	0.937558
hsa-miR-1224-5p	-0.0553313	0.649147	0.937558
hsa-miR-518e-3p	-0.0545939	0.653521	0.937558
hsa-miR-377-3p	0.0544654	0.654284	0.937558
hsa-miR-10a-5p	-0.0533609	0.660862	0.937558
hsa-miR-497-5p	-0.0528458	0.663938	0.937558
hsa-miR-142-5p	-0.0528037	0.66419	0.937558
hsa-miR-329-3p	0.0525524	0.665693	0.937558
hsa-miR-296-5p	0.05235	0.666904	0.937558
hsa-miR-425-5p	0.0509824	0.675112	0.94008
hsa-miR-135a-5p	0.050886	0.675692	0.94008
hsa-let-7a-5p	0.0508	0.67621	0.94008
hsa-miR-204-5p	0.0504179	0.678512	0.94008
hsa-miR-369-3p	0.0502376	0.679599	0.94008
hsa-let-7i-5p	0.0501806	0.679943	0.94008
hsa-miR-485-5p	0.0500917	0.680479	0.94008
hsa-miR-592	-0.0500167	0.680931	0.94008
hsa-miR-34a-5p	0.0487476	0.688607	0.94564
hsa-miR-545-3p	-0.0484675	0.690305	0.94728
hsa-miR-153-3p	0.047428	0.696621	0.947713
hsa-miR-101-3p	-0.0473939	0.696829	0.947713
hsa-miR-573	0.0471462	0.698337	0.947713
hsa-miR-103b	-0.0467118	0.700985	0.947713
hsa-miR-376c-3p	0.0462641	0.703717	0.947713
hsa-miR-323b-3p	0.0461959	0.704134	0.947713
hsa-miR-190a-5p	0.0456773	0.707304	0.948031
hsa-miR-645	0.0456488	0.707479	0.948031
hsa-miR-501-3p	0.0454656	0.7086	0.948031
hsa-miR-216b-5p	0.0451466	0.710554	0.948031
hsa-miR-1291	-0.045047	0.711165	0.948031
hsa-miR-1284	0.0450078	0.711405	0.948031
hsa-miR-185-5p	0.0446224	0.713769	0.949
hsa-miR-337-3p	-0.0439232	0.718065	0.950855
hsa-miR-381-3p	0.0435727	0.720222	0.950855
hsa-miR-874-3p	0.0425344	0.726624	0.955951
hsa-miR-128-3p	-0.0413038	0.734237	0.959598
hsa-miR-197-3p	0.0406516	0.738282	0.961549
hsa-miR-149-5p	-0.0398389	0.743332	0.965099
hsa-miR-132-3p	0.0394367	0.745835	0.965213
hsa-miR-9-5p	0.0391472	0.747638	0.965213
hsa-miR-505-3p	-0.0388542	0.749465	0.965213
hsa-miR-17-3p	-0.0384768	0.75182	0.965654
hsa-miR-376b-3p	0.0379723	0.754971	0.966678
hsa-miR-625-5p	0.037819	0.75593	0.966678
hsa-let-7c-5p	-0.0376399	0.75705	0.966678
hsa-miR-139-5p	-0.0374642	0.758149	0.966975
hsa-miR-190b-5p	0.0363201	0.765319	0.970086
hsa-miR-136-3p	-0.0361592	0.76633	0.970086
hsa-miR-421	-0.0360873	0.766781	0.970086
hsa-miR-1973	0.0359147	0.767865	0.970152
hsa-miR-154-5p	0.0341651	0.778879	0.974009
hsa-miR-379-5p	0.0335305	0.782884	0.974131
hsa-miR-18a-5p	0.0330042	0.786211	0.974131
hsa-miR-181a-5p	0.0324813	0.789519	0.974131
hsa-miR-30d-5p	0.031112	0.798201	0.974131
hsa-miR-668-3p	0.0309322	0.799342	0.974131
hsa-miR-134-5p	0.0305457	0.801798	0.974131
hsa-miR-449c-5p	0.0303998	0.802726	0.974131
hsa-miR-147a	-0.0303312	0.803162	0.974131
hsa-miR-143-3p	0.0303275	0.803185	0.974131
hsa-miR-103a-3p	0.0299434	0.805629	0.974131
hsa-miR-126-3p	0.0290032	0.811618	0.974131
hsa-miR-297	-0.0286652	0.813774	0.974131
hsa-miR-572	-0.0286027	0.814173	0.974131
hsa-miR-200c-3p	0.0285251	0.814668	0.974131
hsa-miR-1299	0.027736	0.819708	0.974131
hsa-miR-206	0.0276453	0.820287	0.974131
hsa-miR-411-5p	0.0271562	0.823415	0.974131
hsa-miR-770-5p	0.0267366	0.8261	0.974131
hsa-miR-522-3p	0.0262714	0.82908	0.974131
hsa-miR-510-5p	-0.0253949	0.834701	0.976133
hsa-miR-21-5p	0.0243023	0.841719	0.977643
hsa-miR-559	0.0241039	0.842994	0.977643
hsa-miR-137-3p	0.0240772	0.843166	0.977643
hsa-miR-1202	0.0234136	0.847436	0.977643
hsa-miR-526a-5p	0.0230652	0.849679	0.977643
hsa-miR-616-5p	-0.0230577	0.849728	0.977643
hsa-miR-410-3p	0.0229368	0.850506	0.977643
hsa-miR-487b-3p	0.0227608	0.85164	0.977643
hsa-miR-1285-3p	-0.0226892	0.852102	0.977643
hsa-miR-208b-3p	-0.0226752	0.852192	0.977643
hsa-miR-526b-3p	-0.0224256	0.853801	0.977643
hsa-miR-1306-5p	0.0217753	0.857995	0.978792
hsa-miR-378a-3p	-0.0215482	0.859461	0.978792
hsa-miR-454-3p	0.0214604	0.860029	0.978792
hsa-miR-500a-3p	-0.0210135	0.862915	0.978792
hsa-miR-125a-5p	0.0208998	0.86365	0.978792
hsa-miR-25-3p	-0.0205648	0.865815	0.978792
hsa-miR-570-3p	-0.019887	0.870198	0.979051
hsa-miR-148a-3p	-0.0196468	0.871753	0.979051
hsa-miR-299-5p	-0.0195735	0.872227	0.979051
hsa-miR-651-5p	0.0195441	0.872417	0.979051
hsa-miR-23c	0.0194828	0.872814	0.979051
hsa-miR-609	-0.0185626	0.878775	0.982071
hsa-miR-367-3p	0.0177175	0.884255	0.983794
hsa-miR-378b	0.0162727	0.893636	0.986712
hsa-miR-3065-5p	0.0162195	0.893982	0.986712
hsa-miR-340-5p	0.0141754	0.90728	0.988066
hsa-let-7g-5p	0.0141179	0.907654	0.988066
hsa-miR-494-3p	0.0127161	0.916789	0.989282
hsa-miR-938	-0.0124267	0.918677	0.990317
hsa-miR-539-5p	0.0121277	0.920627	0.990733
hsa-miR-506-3p	0.0120454	0.921163	0.990733
hsa-miR-26b-5p	0.0114828	0.924835	0.990733
hsa-miR-888-5p	0.0110663	0.927554	0.990733
hsa-miR-345-5p	0.0104067	0.931861	0.990733
hsa-miR-338-5p	0.0102709	0.932749	0.990733
hsa-miR-432-5p	-0.00971832	0.936359	0.990733
hsa-miR-613	0.0082318	0.946078	0.990733
hsa-miR-596	0.0081769	0.946437	0.990733
hsa-miR-761	0.00767953	0.94969	0.990733
hsa-miR-19b-3p	-0.00759349	0.950253	0.990733
hsa-miR-370-3p	-0.00758809	0.950289	0.990733
hsa-miR-520a-3p	0.00728784	0.952253	0.990733
hsa-miR-493-5p	-0.00660645	0.956713	0.990733
hsa-miR-409-3p	-0.0064497	0.957739	0.990733
hsa-miR-24-3p	-0.0051921	0.965974	0.994945
hsa-miR-127-3p	0.00432191	0.971674	0.996589
hsa-let-7e-5p	0.00419349	0.972515	0.996908
hsa-miR-433-3p	-0.00383982	0.974833	0.998195
hsa-miR-383-5p	0.00251817	0.983494	0.999765
hsa-miR-507	0.00238023	0.984398	0.999765
hsa-miR-503-5p	0.00209358	0.986276	0.999765
hsa-miR-34c-5p	-0.00140703	0.990777	0.999765
hsa-miR-382-5p	-0.00109407	0.992828	0.999765
hsa-miR-520f-3p	0.000564727	0.996298	0.999765
hsa-miR-574-3p	0.000440609	0.997112	0.999765
hsa-miR-567	-0.00033542	0.997801	0.999765
hsa-miR-196b-5p	0.000244685	0.998396	0.999765
hsa-miR-195-5p	5.45092e-06	0.999964	0.999964

## Sheet: PANSS_general psychopathy
	r	p	q
hsa-miR-519c-3p	-0.390072	0.000843542	0.396465
hsa-miR-551a	-0.363702	0.00196888	0.740298
hsa-miR-34b-5p	-0.288836	0.0153086	0.838168
hsa-miR-1296-5p	0.283273	0.0174895	0.838168
hsa-miR-150-5p	-0.280955	0.018474	0.838168
hsa-miR-597-5p	0.275854	0.0208081	0.838168
hsa-miR-125b-5p	-0.264737	0.0267773	0.838168
hsa-miR-922	-0.263845	0.0273139	0.838168
hsa-miR-582-5p	-0.262131	0.0283694	0.838168
hsa-miR-324-5p	0.255768	0.0325926	0.838168
hsa-miR-183-5p	-0.245903	0.0401747	0.838168
hsa-miR-31-5p	-0.242566	0.043049	0.838168
hsa-miR-296-5p	0.237679	0.0475633	0.838168
hsa-miR-221-3p	0.237242	0.0479849	0.838168
hsa-miR-133a-3p	0.232044	0.053244	0.838168
hsa-miR-657	0.228765	0.0567976	0.838168
hsa-miR-484	0.226001	0.0599403	0.838168
hsa-miR-455-3p	-0.225736	0.0602492	0.838168
hsa-miR-885-3p	-0.22286	0.0636818	0.838168
hsa-miR-208a-3p	0.221884	0.0648821	0.838168
hsa-miR-671-5p	0.221388	0.0654989	0.838168
hsa-miR-548a-3p	0.220323	0.0668392	0.838168
hsa-miR-1271-5p	0.213457	0.0760193	0.838168
hsa-miR-130b-3p	0.212419	0.0774914	0.838168
hsa-miR-144-5p	-0.212412	0.0775018	0.838168
hsa-miR-552-3p	0.211949	0.0781646	0.838168
hsa-miR-576-5p	-0.211797	0.0783842	0.838168
hsa-miR-96-5p	-0.209675	0.0814909	0.838168
hsa-miR-29a-3p	-0.207309	0.0850693	0.838168
hsa-miR-518f-3p	-0.206746	0.0859391	0.838168
hsa-miR-124-3p	-0.205918	0.0872305	0.838168
hsa-miR-196a-5p	-0.203177	0.0916153	0.838168
hsa-miR-3150b-3p	-0.202776	0.0922718	0.838168
hsa-miR-29c-3p	-0.201135	0.0949941	0.838168
hsa-miR-509-3p	-0.200543	0.0959903	0.838168
hsa-miR-642a-5p	-0.200431	0.0961811	0.838168
hsa-miR-326	0.199567	0.0976521	0.838168
hsa-miR-137-3p	0.199426	0.097895	0.838168
hsa-miR-199b-5p	-0.198888	0.098823	0.838168
hsa-miR-130a-3p	0.193628	0.108257	0.838168
hsa-miR-211-5p	0.193024	0.109383	0.838168
hsa-miR-629-5p	-0.1901	0.114965	0.838168
hsa-miR-218-5p	-0.189935	0.115287	0.838168
hsa-miR-27b-3p	0.189621	0.1159	0.838168
hsa-miR-1-3p	0.188105	0.118897	0.838168
hsa-miR-216a-5p	-0.187429	0.120254	0.838168
hsa-miR-515-5p	-0.186999	0.121121	0.838168
hsa-miR-1973	0.186959	0.121203	0.838168
hsa-miR-187-3p	0.18324	0.12892	0.838168
hsa-miR-641	0.18032	0.135234	0.838168
hsa-miR-486-5p	-0.179528	0.136987	0.838168
hsa-miR-28-5p	0.178033	0.140341	0.838168
hsa-miR-146b-5p	0.17703	0.142627	0.838168
hsa-miR-1290	-0.172598	0.15306	0.847383
hsa-miR-22-3p	0.168778	0.162499	0.851817
hsa-miR-532-5p	-0.167044	0.166924	0.851817
hsa-miR-186-5p	0.166084	0.169411	0.851817
hsa-miR-513a-3p	-0.165483	0.170979	0.851817
hsa-miR-637	0.165208	0.171702	0.851817
hsa-miR-648	-0.164961	0.172353	0.851817
hsa-miR-105-3p	-0.163294	0.176791	0.851817
hsa-miR-500b-5p	-0.162649	0.17853	0.851817
hsa-miR-2355-3p	0.161757	0.180955	0.851817
hsa-miR-365a-3p	-0.161035	0.182936	0.851817
hsa-miR-33a-5p	0.161034	0.182939	0.851817
hsa-miR-193b-3p	-0.158983	0.188653	0.851817
hsa-miR-328-3p	0.158273	0.19066	0.851817
hsa-miR-888-5p	0.156997	0.194305	0.851817
hsa-miR-519e-5p	-0.156885	0.194629	0.851817
hsa-miR-92b-3p	-0.155972	0.19727	0.851817
hsa-miR-618	0.155517	0.198599	0.851817
hsa-miR-550a-3p	-0.154834	0.2006	0.851817
hsa-miR-302d-3p	-0.152344	0.208026	0.851817
hsa-miR-20b-5p	-0.151534	0.210482	0.851817
hsa-miR-202-5p	-0.150921	0.212354	0.851817
hsa-miR-506-3p	-0.149773	0.215894	0.851817
hsa-miR-181d-5p	0.149719	0.216061	0.851817
hsa-miR-138-1-3p	-0.149302	0.217358	0.851817
hsa-miR-214-3p	-0.149173	0.21776	0.851817
hsa-miR-520c-3p	0.148465	0.219977	0.851817
hsa-miR-769-5p	0.148052	0.221277	0.851817
hsa-miR-199a-3p	0.147141	0.224162	0.851817
hsa-miR-490-3p	0.147104	0.224282	0.851817
hsa-miR-29b-3p	-0.145976	0.227892	0.852706
hsa-miR-376a-3p	0.144111	0.233953	0.853437
hsa-miR-210-3p	0.143393	0.236317	0.853437
hsa-miR-194-5p	-0.143032	0.23751	0.853437
hsa-miR-222-3p	0.142643	0.238804	0.853437
hsa-miR-23c	0.141545	0.242475	0.853437
hsa-miR-1260a	0.140597	0.245676	0.853437
hsa-miR-650	-0.140088	0.247406	0.853437
hsa-miR-584-5p	0.139246	0.250287	0.856872
hsa-miR-27a-3p	0.138426	0.253116	0.856872
hsa-miR-212-3p	0.137816	0.255235	0.856872
hsa-miR-502-3p	-0.137676	0.255722	0.856967
hsa-miR-147b-3p	0.137482	0.256399	0.857542
hsa-miR-574-3p	-0.137022	0.258009	0.857542
hsa-miR-517-5p	0.136094	0.261276	0.857542
hsa-miR-744-5p	0.135201	0.264449	0.857987
hsa-miR-182-5p	-0.133675	0.269929	0.857987
hsa-miR-192-5p	-0.132453	0.274369	0.857987
hsa-miR-570-3p	0.132188	0.275341	0.857987
hsa-miR-26a-5p	0.130327	0.282215	0.857987
hsa-miR-151a-3p	0.12981	0.284146	0.857987
hsa-miR-30b-5p	0.129383	0.285746	0.857987
hsa-miR-627-5p	0.126813	0.295506	0.857987
hsa-miR-1267	0.126479	0.296789	0.857987
hsa-miR-339-5p	0.125704	0.299782	0.857987
hsa-miR-9-5p	0.125704	0.299784	0.857987
hsa-miR-628-5p	0.125617	0.300119	0.857987
hsa-miR-874-3p	0.125499	0.300577	0.857987
hsa-miR-454-3p	-0.124586	0.304137	0.857987
hsa-miR-122-5p	-0.124274	0.305359	0.857987
hsa-miR-135b-5p	-0.124167	0.305777	0.857987
hsa-miR-544a	0.122682	0.311645	0.859536
hsa-miR-451a	0.121982	0.314436	0.861616
hsa-miR-301b-3p	0.121702	0.315555	0.861616
hsa-miR-340-5p	0.118975	0.326602	0.867281
hsa-miR-517c-3p	-0.117876	0.331119	0.868207
hsa-miR-223-3p	0.117473	0.33279	0.869582
hsa-miR-188-5p	0.116919	0.335091	0.869582
hsa-miR-499a-5p	0.115907	0.339319	0.869582
hsa-miR-517a-3p	-0.115626	0.340498	0.869582
hsa-miR-610	-0.115238	0.342134	0.869582
hsa-miR-372-3p	0.114538	0.345092	0.869582
hsa-miR-651-5p	0.11424	0.346357	0.869582
hsa-miR-376b-3p	0.113745	0.348465	0.869582
hsa-miR-375-3p	0.112761	0.352679	0.869582
hsa-miR-374b-5p	0.112451	0.354011	0.869582
hsa-miR-365b-5p	0.112213	0.355039	0.869582
hsa-miR-765	-0.111017	0.360221	0.869582
hsa-miR-378a-3p	-0.110935	0.360577	0.869582
hsa-miR-518c-3p	-0.11042	0.362827	0.869582
hsa-miR-155-5p	-0.110288	0.363403	0.869582
hsa-miR-320d	-0.110083	0.364302	0.869582
hsa-miR-323b-3p	0.10962	0.366334	0.869582
hsa-miR-483-5p	-0.108699	0.370399	0.870829
hsa-miR-654-3p	0.108209	0.372576	0.870829
hsa-miR-190a-5p	0.107231	0.376934	0.870829
hsa-miR-579-3p	0.106941	0.378235	0.870829
hsa-miR-15a-5p	-0.106759	0.379054	0.870829
hsa-miR-297	-0.106297	0.381129	0.870829
hsa-miR-513c-5p	-0.105665	0.383982	0.870829
hsa-miR-153-3p	0.104895	0.387479	0.870829
hsa-miR-542-3p	-0.104725	0.38825	0.870829
hsa-let-7c-5p	-0.104552	0.389042	0.870829
hsa-miR-302a-5p	0.104337	0.39002	0.870829
hsa-miR-23a-3p	0.103531	0.393715	0.87198
hsa-miR-1306-5p	0.103386	0.394381	0.87198
hsa-miR-139-5p	0.102023	0.400679	0.872627
hsa-miR-143-3p	0.101235	0.404343	0.876777
hsa-miR-3065-5p	-0.100014	0.410066	0.881118
hsa-miR-664a-3p	0.0987288	0.416137	0.882219
hsa-let-7f-5p	0.0969915	0.424428	0.883637
hsa-miR-598-3p	0.0959071	0.42965	0.883965
hsa-miR-450a-5p	-0.0958261	0.430041	0.883965
hsa-miR-99a-5p	-0.0950218	0.43394	0.886043
hsa-miR-429	0.0944024	0.436956	0.886669
hsa-miR-377-3p	0.0930379	0.443641	0.886669
hsa-miR-518b	-0.0924926	0.446329	0.886669
hsa-miR-505-3p	-0.0923279	0.447143	0.886669
hsa-miR-363-3p	-0.0916889	0.450307	0.886669
hsa-miR-616-5p	-0.091534	0.451076	0.886669
hsa-miR-148a-3p	-0.0907721	0.454868	0.886669
hsa-miR-219a-2-3p	-0.0906239	0.455608	0.886669
hsa-miR-1226-3p	0.0902594	0.45743	0.886669
hsa-miR-342-3p	-0.0899355	0.459052	0.886669
hsa-miR-25-3p	-0.0888554	0.464486	0.890262
hsa-miR-320e	0.0886519	0.465513	0.890262
hsa-miR-369-3p	0.0880042	0.468792	0.892344
hsa-miR-548b-5p	0.0870003	0.473899	0.892765
hsa-miR-491-5p	0.0868735	0.474546	0.892765
hsa-miR-146a-5p	0.0867712	0.475068	0.892765
hsa-let-7d-5p	0.0863208	0.477372	0.893423
hsa-miR-215-5p	-0.0860667	0.478674	0.893423
hsa-miR-224-5p	0.0857518	0.480291	0.893423
hsa-miR-575	-0.0851352	0.483465	0.894752
hsa-miR-524-5p	0.0844034	0.487246	0.896662
hsa-miR-1915-5p	0.0838156	0.490294	0.897394
hsa-miR-642b-3p	0.0830024	0.494528	0.897723
hsa-miR-495-3p	0.0827216	0.495995	0.897723
hsa-miR-449b-5p	-0.0826545	0.496346	0.897723
hsa-miR-411-5p	0.0822965	0.498219	0.897723
hsa-miR-708-5p	0.0818546	0.500537	0.900487
hsa-miR-208b-3p	0.0815871	0.501943	0.901291
hsa-miR-203a-3p	-0.0804373	0.508008	0.90616
hsa-miR-760	0.0796054	0.51242	0.90616
hsa-miR-1207-5p	0.0790904	0.51516	0.90616
hsa-miR-590-5p	0.0790406	0.515426	0.90616
hsa-miR-200a-3p	0.078994	0.515674	0.90616
hsa-miR-329-3p	0.0782139	0.519842	0.908819
hsa-miR-503-5p	0.0775348	0.523484	0.90936
hsa-miR-374a-5p	0.0762811	0.530241	0.909576
hsa-miR-140-3p	0.0758661	0.532488	0.912182
hsa-miR-452-5p	0.0748492	0.538012	0.913759
hsa-miR-206	0.0740348	0.542456	0.914278
hsa-miR-625-5p	0.0739677	0.542823	0.914278
hsa-miR-19a-3p	-0.0738153	0.543657	0.914278
hsa-miR-95-3p	-0.0736091	0.544786	0.914278
hsa-miR-338-5p	0.0734778	0.545506	0.914278
hsa-miR-367-3p	0.0734346	0.545743	0.914278
hsa-miR-200c-3p	0.0729635	0.548329	0.916319
hsa-miR-98-5p	0.0727323	0.549601	0.916599
hsa-miR-32-5p	0.0720922	0.553128	0.916599
hsa-miR-3130-5p	-0.0715758	0.555982	0.91766
hsa-miR-622	-0.0713051	0.557481	0.91766
hsa-miR-148b-3p	0.071003	0.559156	0.918091
hsa-miR-488-3p	-0.0697195	0.566299	0.921067
hsa-miR-100-5p	-0.069498	0.567536	0.921067
hsa-miR-200b-3p	0.0694313	0.567909	0.921067
hsa-miR-335-5p	0.0693369	0.568436	0.921067
hsa-miR-431-3p	0.0691649	0.569398	0.921067
hsa-miR-539-5p	0.0685045	0.5731	0.922769
hsa-miR-18b-5p	0.0672652	0.580075	0.926416
hsa-miR-770-5p	0.0670082	0.581527	0.926416
hsa-miR-1246	-0.0662512	0.585811	0.928605
hsa-miR-1257	0.0659833	0.587331	0.928665
hsa-miR-500a-3p	0.0653597	0.590876	0.929205
hsa-miR-34a-5p	-0.0633303	0.602477	0.931111
hsa-miR-1285-3p	-0.062977	0.604507	0.931111
hsa-miR-362-5p	0.0618951	0.610741	0.931111
hsa-miR-609	0.0617881	0.611359	0.931111
hsa-miR-376c-3p	0.0616718	0.612031	0.931111
hsa-miR-181b-5p	0.0614774	0.613156	0.931111
hsa-miR-485-5p	0.061309	0.61413	0.931111
hsa-miR-602	0.060687	0.617736	0.931111
hsa-miR-660-5p	-0.0606562	0.617914	0.931111
hsa-miR-184	-0.0603107	0.619922	0.931451
hsa-miR-493-5p	0.0592017	0.626382	0.933121
hsa-miR-16-5p	-0.0582852	0.631742	0.935306
hsa-miR-101-3p	-0.0581709	0.632412	0.935306
hsa-miR-561-3p	0.058025	0.633267	0.935306
hsa-miR-4270	-0.0576272	0.635602	0.936467
hsa-miR-513b-5p	0.0573367	0.63731	0.937558
hsa-miR-196b-5p	-0.0568473	0.64019	0.937558
hsa-miR-668-3p	0.0568467	0.640194	0.937558
hsa-miR-30c-5p	-0.0551395	0.650283	0.937558
hsa-miR-379-5p	0.0548832	0.651803	0.937558
hsa-miR-301a-3p	0.0547983	0.652307	0.937558
hsa-miR-432-5p	0.0541343	0.656253	0.937558
hsa-miR-487b-3p	0.0537921	0.658291	0.937558
hsa-miR-370-3p	0.0534189	0.660516	0.937558
hsa-miR-559	0.0531401	0.66218	0.937558
hsa-miR-106b-5p	0.053135	0.662211	0.937558
hsa-miR-154-5p	0.0530708	0.662594	0.937558
hsa-miR-24-3p	0.052696	0.664834	0.937558
hsa-miR-136-3p	0.0526914	0.664861	0.937558
hsa-miR-410-3p	0.0519808	0.669116	0.937558
hsa-miR-216b-5p	-0.0519574	0.669256	0.937558
hsa-miR-612	0.0502387	0.679592	0.94008
hsa-miR-572	-0.0501614	0.680058	0.94008
hsa-miR-107	0.0480887	0.692604	0.947451
hsa-miR-592	-0.0480318	0.69295	0.947451
hsa-miR-520h	-0.0476213	0.695445	0.947713
hsa-miR-125a-5p	-0.0475566	0.695839	0.947713
hsa-miR-152-3p	0.0469143	0.69975	0.947713
hsa-miR-198	0.0468007	0.700442	0.947713
hsa-miR-1825	0.0466804	0.701176	0.947713
hsa-miR-127-3p	0.0463003	0.703496	0.947713
hsa-miR-659-3p	-0.0456898	0.707228	0.948031
hsa-miR-383-5p	0.0453984	0.709012	0.948031
hsa-miR-181c-5p	0.0451597	0.710474	0.948031
hsa-miR-508-3p	-0.0449576	0.711713	0.948031
hsa-miR-30d-5p	0.0449057	0.712031	0.948031
hsa-miR-103b	0.0438822	0.718318	0.950855
hsa-miR-190b-5p	-0.0433272	0.721734	0.951515
hsa-miR-205-5p	0.0429611	0.723992	0.953154
hsa-miR-494-3p	0.0414713	0.733199	0.959598
hsa-miR-652-3p	0.0403176	0.740356	0.962565
hsa-miR-135a-5p	0.040038	0.742094	0.964158
hsa-miR-596	0.0396316	0.744621	0.965213
hsa-miR-191-5p	0.0393662	0.746274	0.965213
hsa-miR-423-5p	0.0380368	0.754568	0.966678
hsa-let-7e-5p	-0.0378931	0.755467	0.966678
hsa-miR-523-5p	0.0377933	0.75609	0.966678
hsa-miR-520e-3p	0.0371146	0.760338	0.967797
hsa-miR-141-3p	-0.0363933	0.76486	0.970086
hsa-miR-525-5p	0.0363773	0.76496	0.970086
hsa-miR-337-3p	0.0354157	0.771001	0.971076
hsa-miR-510-5p	-0.0353875	0.771179	0.971076
hsa-miR-132-3p	-0.0352278	0.772184	0.97169
hsa-miR-197-3p	0.0349294	0.774062	0.972225
hsa-miR-548l	0.0341455	0.779002	0.974009
hsa-miR-520a-3p	0.0341129	0.779208	0.974009
hsa-miR-425-5p	0.0336464	0.782152	0.974131
hsa-miR-1228-3p	0.0333767	0.783855	0.974131
hsa-miR-424-5p	-0.0317419	0.794204	0.974131
hsa-miR-361-5p	0.0317266	0.794301	0.974131
hsa-let-7i-5p	0.0315275	0.795564	0.974131
hsa-miR-30e-5p	-0.0312051	0.79761	0.974131
hsa-miR-548d-5p	0.0310575	0.798546	0.974131
hsa-miR-30a-5p	0.030944	0.799267	0.974131
hsa-miR-522-3p	-0.0305912	0.801509	0.974131
hsa-let-7a-5p	0.0302497	0.80368	0.974131
hsa-miR-4306	0.030244	0.803717	0.974131
hsa-miR-149-5p	-0.029927	0.805734	0.974131
hsa-miR-193a-3p	-0.0298019	0.80653	0.974131
hsa-miR-507	-0.0295087	0.808397	0.974131
hsa-miR-551b-3p	0.0289983	0.811649	0.974131
hsa-miR-195-5p	0.0281196	0.817257	0.974131
hsa-miR-145-5p	0.0280714	0.817564	0.974131
hsa-miR-378c	0.02761	0.820513	0.974131
hsa-miR-621	0.0276081	0.820525	0.974131
hsa-miR-92a-3p	-0.0273171	0.822385	0.974131
hsa-miR-320b	-0.0271516	0.823444	0.974131
hsa-miR-940	0.0265814	0.827094	0.974131
hsa-miR-23b-3p	0.0264203	0.828126	0.974131
hsa-miR-299-5p	0.0261655	0.829758	0.974131
hsa-miR-573	0.0261368	0.829942	0.974131
hsa-miR-26b-5p	-0.0261147	0.830084	0.974131
hsa-miR-421	-0.0253514	0.83498	0.976133
hsa-miR-873-5p	0.0247629	0.838759	0.977598
hsa-miR-20a-5p	0.0246409	0.839542	0.977643
hsa-miR-526b-3p	-0.0245391	0.840196	0.977643
hsa-let-7g-5p	-0.0243631	0.841328	0.977643
hsa-miR-129-5p	0.0232004	0.848809	0.977643
hsa-miR-449c-5p	0.0223503	0.854287	0.977643
hsa-miR-134-5p	0.0221325	0.855691	0.978528
hsa-miR-1284	0.0215902	0.859191	0.978792
hsa-miR-567	-0.0211743	0.861876	0.978792
hsa-miR-409-3p	0.0210326	0.862792	0.978792
hsa-miR-501-3p	-0.0208892	0.863718	0.978792
hsa-miR-103a-3p	0.0206796	0.865073	0.978792
hsa-miR-613	0.0204475	0.866573	0.979051
hsa-miR-767-3p	-0.0198598	0.870374	0.979051
hsa-miR-128-3p	0.019742	0.871137	0.979051
hsa-miR-204-5p	0.0190553	0.875582	0.980986
hsa-miR-433-3p	0.018727	0.877709	0.982071
hsa-miR-599	-0.0185028	0.879162	0.982071
hsa-miR-1224-5p	-0.0175388	0.885414	0.983794
hsa-miR-126-3p	-0.0166131	0.891425	0.986712
hsa-miR-1202	0.0155791	0.898145	0.986712
hsa-miR-1181	0.0153329	0.899747	0.986712
hsa-miR-497-5p	0.0152653	0.900186	0.986712
hsa-miR-645	0.0151458	0.900963	0.986712
hsa-miR-185-5p	0.0149621	0.902159	0.986712
hsa-miR-541-5p	0.0135649	0.911257	0.989282
hsa-miR-330-3p	0.0135599	0.911289	0.989282
hsa-miR-181a-5p	0.0134465	0.912028	0.989282
hsa-miR-381-3p	0.0133217	0.912841	0.989282
hsa-miR-1471	-0.0129179	0.915473	0.989282
hsa-miR-519a-3p	-0.0127657	0.916466	0.989282
hsa-miR-1303	0.0126545	0.917191	0.989282
hsa-miR-17-3p	-0.0120347	0.921233	0.990733
hsa-miR-10b-5p	-0.0117704	0.922958	0.990733
hsa-miR-320c	-0.011586	0.924161	0.990733
hsa-miR-516b-5p	0.0112695	0.926227	0.990733
hsa-miR-21-5p	0.0111013	0.927325	0.990733
hsa-miR-449a	-0.0109839	0.928092	0.990733
hsa-miR-345-5p	-0.0103074	0.93251	0.990733
hsa-miR-890	-0.00938363	0.938546	0.990733
hsa-miR-761	0.00905807	0.940674	0.990733
hsa-miR-526a-5p	-0.00816209	0.946534	0.990733
hsa-miR-663b	0.00747865	0.951005	0.990733
hsa-miR-938	-0.0074716	0.951051	0.990733
hsa-miR-19b-3p	0.00746254	0.95111	0.990733
hsa-miR-378b	0.00739806	0.951532	0.990733
hsa-miR-1304-5p	0.00715582	0.953117	0.990733
hsa-miR-147a	-0.00684257	0.955167	0.990733
hsa-miR-18a-5p	0.00646264	0.957654	0.990733
hsa-miR-545-3p	-0.006427	0.957888	0.990733
hsa-miR-520f-3p	0.00637122	0.958253	0.990733
hsa-miR-99b-5p	0.00627582	0.958877	0.990733
hsa-miR-34c-5p	-0.00365986	0.976012	0.998315
hsa-miR-1299	0.00339701	0.977734	0.999112
hsa-miR-802	-0.00325387	0.978672	0.999112
hsa-miR-320a-3p	-0.0031337	0.97946	0.999112
hsa-miR-10a-5p	0.00310899	0.979622	0.999112
hsa-miR-106a-5p	-0.00281102	0.981574	0.999112
hsa-miR-658	-0.00202376	0.986734	0.999765
hsa-miR-142-5p	0.00181911	0.988075	0.999765
hsa-miR-1323	-0.00138818	0.9909	0.999765
hsa-miR-382-5p	0.00120768	0.992083	0.999765
hsa-miR-15b-5p	0.000978651	0.993585	0.999765
hsa-miR-518e-3p	-0.000554412	0.996366	0.999765
hsa-miR-1291	-2.9508e-05	0.999807	0.999964

## Sheet: PANSS_total_x0009__x0009__x0009_
	r	p	q
hsa-miR-519c-3p	-0.418671	0.000309777	0.291191
hsa-miR-551a	-0.32718	0.00569875	0.838168
hsa-miR-150-5p	-0.296244	0.0127708	0.838168
hsa-miR-34b-5p	-0.293169	0.0137763	0.838168
hsa-miR-125b-5p	-0.274003	0.0217153	0.838168
hsa-miR-1296-5p	0.272593	0.0224285	0.838168
hsa-miR-324-5p	0.272546	0.0224524	0.838168
hsa-miR-597-5p	0.270568	0.0234876	0.838168
hsa-miR-518f-3p	-0.267478	0.0251858	0.838168
hsa-miR-582-5p	-0.256092	0.0323656	0.838168
hsa-miR-133a-3p	0.254411	0.0335589	0.838168
hsa-miR-922	-0.253488	0.0342291	0.838168
hsa-miR-208a-3p	0.250143	0.0367537	0.838168
hsa-miR-183-5p	-0.249741	0.037067	0.838168
hsa-miR-31-5p	-0.248259	0.0382421	0.838168
hsa-miR-671-5p	0.248009	0.0384433	0.838168
hsa-miR-221-3p	0.247465	0.0388847	0.838168
hsa-miR-130b-3p	0.238588	0.0466953	0.838168
hsa-miR-885-3p	-0.232476	0.0527899	0.838168
hsa-miR-27b-3p	0.231496	0.0538255	0.838168
hsa-miR-548a-3p	0.231362	0.053968	0.838168
hsa-miR-484	0.230147	0.0552775	0.838168
hsa-miR-509-3p	-0.226175	0.0597385	0.838168
hsa-miR-552-3p	0.222441	0.0641946	0.838168
hsa-miR-515-5p	-0.221096	0.0658641	0.838168
hsa-miR-3150b-3p	-0.22037	0.0667796	0.838168
hsa-miR-455-3p	-0.219196	0.0682817	0.838168
hsa-miR-144-5p	-0.215848	0.0727146	0.838168
hsa-miR-124-3p	-0.214572	0.0744638	0.838168
hsa-miR-96-5p	-0.214555	0.0744873	0.838168
hsa-miR-1-3p	0.214328	0.0748017	0.838168
hsa-miR-130a-3p	0.213731	0.0756354	0.838168
hsa-miR-28-5p	0.212762	0.0770023	0.838168
hsa-miR-2355-3p	0.209488	0.0817695	0.838168
hsa-miR-105-3p	-0.207736	0.0844145	0.838168
hsa-miR-326	0.205656	0.0876415	0.838168
hsa-miR-218-5p	-0.204905	0.0888317	0.838168
hsa-miR-657	0.203606	0.0909185	0.838168
hsa-miR-196a-5p	-0.203596	0.0909341	0.838168
hsa-miR-199b-5p	-0.201365	0.0946077	0.838168
hsa-miR-576-5p	-0.19627	0.103434	0.838168
hsa-miR-1271-5p	0.193439	0.108608	0.838168
hsa-miR-296-5p	0.193164	0.109121	0.838168
hsa-miR-216a-5p	-0.193026	0.109379	0.838168
hsa-miR-186-5p	0.192694	0.110003	0.838168
hsa-miR-181d-5p	0.191191	0.112858	0.838168
hsa-miR-146b-5p	0.190804	0.113601	0.838168
hsa-miR-641	0.189425	0.116285	0.838168
hsa-miR-1290	-0.188589	0.117933	0.838168
hsa-miR-376a-3p	0.186022	0.123112	0.838168
hsa-miR-769-5p	0.184675	0.125898	0.838168
hsa-miR-328-3p	0.184256	0.126775	0.838168
hsa-miR-500b-5p	-0.183838	0.127653	0.838168
hsa-miR-765	-0.18364	0.128072	0.838168
hsa-miR-490-3p	0.183131	0.129151	0.838168
hsa-miR-629-5p	-0.182628	0.130223	0.838168
hsa-miR-550a-3p	-0.182076	0.131408	0.838168
hsa-miR-222-3p	0.182069	0.131425	0.838168
hsa-miR-29a-3p	-0.180657	0.134494	0.838168
hsa-miR-486-5p	-0.178365	0.139592	0.838168
hsa-miR-214-3p	-0.177013	0.142667	0.838168
hsa-miR-544a	0.176311	0.144282	0.840284
hsa-miR-648	-0.175738	0.145613	0.840284
hsa-miR-518b	-0.175709	0.145678	0.840284
hsa-miR-29c-3p	-0.175696	0.145709	0.840284
hsa-miR-137-3p	0.174753	0.147918	0.847383
hsa-miR-33a-5p	0.172262	0.153874	0.847383
hsa-miR-188-5p	0.169813	0.159901	0.851817
hsa-miR-642a-5p	-0.16811	0.164193	0.851817
hsa-miR-744-5p	0.167095	0.166791	0.851817
hsa-miR-513a-3p	-0.166971	0.167112	0.851817
hsa-miR-542-3p	-0.16631	0.168821	0.851817
hsa-miR-202-5p	-0.165644	0.17056	0.851817
hsa-miR-532-5p	-0.163931	0.175086	0.851817
hsa-miR-151a-3p	0.162467	0.179024	0.851817
hsa-miR-519e-5p	-0.162015	0.180251	0.851817
hsa-miR-26a-5p	0.161799	0.180842	0.851817
hsa-miR-323b-3p	0.159233	0.187949	0.851817
hsa-miR-27a-3p	0.157709	0.192265	0.851817
hsa-miR-193b-3p	-0.157124	0.193942	0.851817
hsa-miR-20b-5p	-0.156305	0.196306	0.851817
hsa-miR-211-5p	0.155931	0.197391	0.851817
hsa-miR-199a-3p	0.155786	0.197811	0.851817
hsa-miR-650	-0.154303	0.202169	0.851817
hsa-miR-628-5p	0.15379	0.203691	0.851817
hsa-miR-517a-3p	-0.153749	0.203812	0.851817
hsa-miR-301b-3p	0.152664	0.207059	0.851817
hsa-miR-187-3p	0.152264	0.208268	0.851817
hsa-miR-376b-3p	0.151906	0.209349	0.851817
hsa-miR-365a-3p	-0.151625	0.210204	0.851817
hsa-miR-637	0.150759	0.212851	0.851817
hsa-miR-92b-3p	-0.150672	0.213117	0.851817
hsa-miR-654-3p	0.149975	0.215268	0.851817
hsa-miR-23c	0.149635	0.216321	0.851817
hsa-miR-210-3p	0.149455	0.216881	0.851817
hsa-miR-888-5p	0.148056	0.221264	0.851817
hsa-miR-584-5p	0.147141	0.224162	0.851817
hsa-miR-520c-3p	0.146712	0.22553	0.852706
hsa-miR-1973	0.145706	0.228763	0.852706
hsa-miR-618	0.145303	0.230068	0.852706
hsa-miR-502-3p	-0.145186	0.230447	0.852706
hsa-miR-3130-5p	-0.144639	0.232226	0.852706
hsa-miR-339-5p	0.141956	0.241094	0.853437
hsa-miR-30b-5p	0.14175	0.241788	0.853437
hsa-miR-194-5p	-0.14153	0.242525	0.853437
hsa-miR-499a-5p	0.141318	0.243239	0.853437
hsa-miR-320d	-0.141291	0.243329	0.853437
hsa-miR-451a	0.140481	0.246071	0.853437
hsa-miR-192-5p	-0.140093	0.247389	0.853437
hsa-miR-369-3p	0.139188	0.250488	0.856872
hsa-miR-138-1-3p	-0.138983	0.251192	0.856872
hsa-miR-1226-3p	0.138396	0.25322	0.856872
hsa-miR-22-3p	0.136825	0.258699	0.857542
hsa-miR-374b-5p	0.136361	0.260332	0.857542
hsa-miR-297	-0.134668	0.266354	0.857987
hsa-miR-223-3p	0.133956	0.268913	0.857987
hsa-miR-627-5p	0.133936	0.268987	0.857987
hsa-miR-135b-5p	-0.13279	0.273139	0.857987
hsa-let-7f-5p	0.130309	0.282285	0.857987
hsa-miR-574-3p	-0.129607	0.284908	0.857987
hsa-miR-377-3p	0.129126	0.286712	0.857987
hsa-miR-29b-3p	-0.128566	0.288825	0.857987
hsa-miR-579-3p	0.128483	0.28914	0.857987
hsa-miR-122-5p	-0.127449	0.293069	0.857987
hsa-miR-15a-5p	-0.12629	0.297518	0.857987
hsa-miR-664a-3p	0.126285	0.297537	0.857987
hsa-miR-450a-5p	-0.126115	0.298192	0.857987
hsa-miR-495-3p	0.125653	0.299981	0.857987
hsa-miR-365b-5p	0.125224	0.301647	0.857987
hsa-miR-1260a	0.125155	0.301917	0.857987
hsa-miR-431-3p	0.124694	0.303716	0.857987
hsa-miR-146a-5p	0.124344	0.305084	0.857987
hsa-let-7d-5p	0.123839	0.307068	0.857987
hsa-miR-483-5p	-0.123714	0.307562	0.857987
hsa-miR-1267	0.123414	0.308744	0.857987
hsa-miR-329-3p	0.12312	0.309908	0.859332
hsa-miR-517-5p	0.122833	0.311043	0.859536
hsa-miR-147b-3p	0.121674	0.315666	0.861616
hsa-miR-182-5p	-0.120335	0.321063	0.863937
hsa-miR-219a-2-3p	-0.120173	0.321718	0.863937
hsa-miR-598-3p	0.120141	0.321846	0.863937
hsa-miR-570-3p	0.119956	0.322598	0.863937
hsa-miR-874-3p	0.119703	0.323628	0.864672
hsa-miR-340-5p	0.119663	0.323792	0.864672
hsa-miR-98-5p	0.118775	0.327421	0.867281
hsa-miR-148b-3p	0.118747	0.327537	0.867281
hsa-miR-539-5p	0.118097	0.330208	0.868207
hsa-miR-651-5p	0.11729	0.333547	0.869582
hsa-miR-184	-0.116091	0.338549	0.869582
hsa-miR-411-5p	0.116003	0.338915	0.869582
hsa-miR-1306-5p	0.115416	0.341382	0.869582
hsa-miR-668-3p	0.115122	0.342622	0.869582
hsa-miR-153-3p	0.113281	0.350448	0.869582
hsa-miR-376c-3p	0.113147	0.351023	0.869582
hsa-miR-106b-5p	0.112041	0.35578	0.869582
hsa-miR-320e	0.111239	0.359255	0.869582
hsa-miR-513c-5p	-0.11098	0.360381	0.869582
hsa-miR-107	0.110029	0.364537	0.869582
hsa-miR-9-5p	0.109933	0.364961	0.869582
hsa-miR-491-5p	0.1097	0.365985	0.869582
hsa-miR-506-3p	-0.109058	0.368815	0.870829
hsa-miR-32-5p	0.108152	0.372828	0.870829
hsa-miR-143-3p	0.107498	0.37574	0.870829
hsa-miR-335-5p	0.106325	0.381003	0.870829
hsa-miR-449b-5p	-0.104937	0.387287	0.870829
hsa-miR-23a-3p	0.104356	0.389936	0.870829
hsa-miR-301a-3p	0.10391	0.391977	0.871218
hsa-miR-1257	0.103894	0.392048	0.871218
hsa-miR-190a-5p	0.103104	0.395677	0.87198
hsa-miR-379-5p	0.102867	0.396771	0.87198
hsa-miR-622	-0.102652	0.397766	0.872444
hsa-miR-99a-5p	-0.102382	0.399015	0.872444
hsa-miR-374a-5p	0.101881	0.401338	0.872627
hsa-miR-410-3p	0.101846	0.401501	0.872627
hsa-miR-590-5p	0.101539	0.402929	0.874719
hsa-miR-487b-3p	0.100698	0.406856	0.878821
hsa-miR-518c-3p	-0.0998117	0.411018	0.881118
hsa-miR-1915-5p	0.0991782	0.414008	0.882219
hsa-miR-760	0.0988533	0.415547	0.882219
hsa-miR-203a-3p	-0.0985467	0.417002	0.882219
hsa-miR-493-5p	0.0977033	0.42102	0.882219
hsa-miR-432-5p	0.0975695	0.421659	0.882219
hsa-miR-100-5p	-0.0974995	0.421994	0.882219
hsa-miR-610	-0.0955035	0.431603	0.883965
hsa-miR-338-5p	0.0954961	0.431638	0.883965
hsa-miR-200c-3p	0.094705	0.435481	0.886043
hsa-miR-141-3p	-0.0943078	0.437417	0.886669
hsa-miR-215-5p	-0.0935774	0.440991	0.886669
hsa-miR-224-5p	0.0929763	0.443944	0.886669
hsa-miR-485-5p	0.0924002	0.446785	0.886669
hsa-miR-181b-5p	0.0919386	0.449069	0.886669
hsa-miR-517c-3p	-0.0914635	0.451426	0.886669
hsa-miR-616-5p	-0.0905442	0.456006	0.886669
hsa-miR-378a-3p	-0.090255	0.457452	0.886669
hsa-miR-592	-0.0901004	0.458226	0.886669
hsa-miR-494-3p	0.0898553	0.459455	0.886669
hsa-miR-520h	-0.0888979	0.464271	0.890262
hsa-miR-1224-5p	-0.0888066	0.464732	0.890262
hsa-miR-18b-5p	0.0885622	0.465967	0.890262
hsa-miR-488-3p	-0.0880681	0.468468	0.892344
hsa-miR-154-5p	0.087785	0.469904	0.892344
hsa-miR-140-3p	0.0875328	0.471186	0.892765
hsa-let-7c-5p	-0.0872078	0.472841	0.892765
hsa-miR-1471	-0.0858695	0.479687	0.893423
hsa-miR-370-3p	0.085027	0.484023	0.894752
hsa-miR-212-3p	0.0840729	0.488959	0.896822
hsa-miR-127-3p	0.0838663	0.490031	0.897394
hsa-miR-24-3p	0.083737	0.490703	0.897394
hsa-miR-136-3p	0.0833921	0.492497	0.897723
hsa-miR-198	0.083176	0.493623	0.897723
hsa-miR-152-3p	0.0830655	0.494199	0.897723
hsa-miR-139-5p	0.0829125	0.494997	0.897723
hsa-miR-363-3p	-0.0808933	0.505598	0.906124
hsa-miR-1207-5p	0.0802569	0.508963	0.90616
hsa-miR-191-5p	0.0798226	0.511266	0.90616
hsa-miR-513b-5p	0.0789816	0.51574	0.90616
hsa-miR-1246	-0.0780257	0.52085	0.908819
hsa-miR-155-5p	-0.0780207	0.520877	0.908819
hsa-miR-101-3p	-0.0776761	0.522725	0.90936
hsa-miR-599	-0.0776093	0.523084	0.90936
hsa-miR-548l	0.0771237	0.525695	0.90936
hsa-miR-452-5p	0.0767389	0.527769	0.90936
hsa-miR-652-3p	0.0767059	0.527947	0.90936
hsa-miR-302a-5p	0.0765689	0.528686	0.90936
hsa-miR-4270	-0.0763227	0.530016	0.909576
hsa-miR-625-5p	0.0757277	0.533238	0.912182
hsa-miR-505-3p	-0.0748653	0.537924	0.913759
hsa-miR-134-5p	0.0744612	0.540127	0.914278
hsa-miR-378c	0.0741717	0.541708	0.914278
hsa-miR-524-5p	0.0740854	0.542179	0.914278
hsa-miR-660-5p	-0.0739185	0.543092	0.914278
hsa-miR-767-3p	-0.073363	0.546135	0.914278
hsa-miR-299-5p	0.0713668	0.557139	0.91766
hsa-miR-433-3p	0.0711696	0.558232	0.91766
hsa-miR-372-3p	0.0706161	0.561305	0.919074
hsa-miR-95-3p	-0.069877	0.56542	0.921067
hsa-miR-148a-3p	-0.0695677	0.567146	0.921067
hsa-miR-642b-3p	0.0673461	0.579618	0.926416
hsa-miR-135a-5p	0.0666379	0.583621	0.927648
hsa-miR-770-5p	0.0660573	0.586911	0.928665
hsa-miR-454-3p	-0.0655918	0.589555	0.929205
hsa-miR-337-3p	0.0655154	0.58999	0.929205
hsa-miR-409-3p	0.0650872	0.592427	0.929205
hsa-miR-197-3p	0.0639464	0.598944	0.931111
hsa-let-7i-5p	0.0632287	0.60306	0.931111
hsa-miR-23b-3p	0.0629042	0.604925	0.931111
hsa-miR-361-5p	0.0623765	0.607963	0.931111
hsa-miR-330-3p	0.0618873	0.610786	0.931111
hsa-miR-3065-5p	-0.0618872	0.610787	0.931111
hsa-miR-302d-3p	-0.0612896	0.614242	0.931111
hsa-miR-30d-5p	0.0604538	0.61909	0.931111
hsa-miR-362-5p	0.0600841	0.621239	0.931451
hsa-miR-548d-5p	0.0600741	0.621297	0.931451
hsa-miR-520a-3p	0.0594128	0.62515	0.933121
hsa-miR-181c-5p	0.059246	0.626123	0.933121
hsa-miR-500a-3p	0.0584107	0.631007	0.935306
hsa-miR-206	0.0581912	0.632293	0.935306
hsa-miR-103a-3p	0.0565892	0.641711	0.937558
hsa-miR-621	0.0563147	0.643331	0.937558
hsa-miR-425-5p	0.0560016	0.64518	0.937558
hsa-miR-16-5p	-0.0556366	0.647339	0.937558
hsa-miR-103b	0.0553237	0.649192	0.937558
hsa-miR-551b-3p	0.0551639	0.650139	0.937558
hsa-miR-575	-0.0549457	0.651432	0.937558
hsa-miR-19a-3p	-0.0542368	0.655644	0.937558
hsa-miR-320b	-0.0541993	0.655867	0.937558
hsa-miR-10b-5p	-0.0530714	0.66259	0.937558
hsa-miR-503-5p	0.0528356	0.663999	0.937558
hsa-miR-149-5p	-0.0524962	0.666029	0.937558
hsa-miR-572	-0.0523326	0.667009	0.937558
hsa-miR-375-3p	0.0521821	0.66791	0.937558
hsa-miR-25-3p	-0.0520081	0.668952	0.937558
hsa-miR-520e-3p	0.0511726	0.673969	0.94008
hsa-miR-424-5p	-0.0509582	0.675258	0.94008
hsa-miR-18a-5p	0.0502839	0.679319	0.94008
hsa-miR-526a-5p	-0.0502806	0.67934	0.94008
hsa-miR-663b	-0.0499129	0.681558	0.94008
hsa-miR-208b-3p	0.0491344	0.686264	0.944493
hsa-miR-381-3p	0.0488481	0.687998	0.94564
hsa-miR-30c-5p	-0.0488302	0.688106	0.94564
hsa-miR-609	0.0483077	0.691274	0.947451
hsa-miR-567	-0.0472335	0.697805	0.947713
hsa-miR-342-3p	-0.0463267	0.703335	0.947713
hsa-miR-510-5p	-0.0460974	0.704736	0.947713
hsa-miR-382-5p	0.045512	0.708316	0.948031
hsa-miR-193a-3p	-0.0446872	0.713372	0.949
hsa-miR-602	0.044534	0.714312	0.949051
hsa-miR-429	0.0435814	0.720169	0.950855
hsa-miR-20a-5p	0.0434045	0.721258	0.951515
hsa-miR-15b-5p	0.0431215	0.723003	0.952519
hsa-miR-1284	0.042301	0.728067	0.956317
hsa-miR-1323	-0.0422424	0.728428	0.956317
hsa-miR-99b-5p	0.0420513	0.72961	0.956532
hsa-let-7a-5p	0.0413372	0.73403	0.959598
hsa-miR-367-3p	0.0409964	0.736142	0.961075
hsa-miR-548b-5p	0.0407041	0.737956	0.961549
hsa-miR-34c-5p	-0.0406021	0.738589	0.961549
hsa-miR-501-3p	0.0405847	0.738697	0.961549
hsa-miR-92a-3p	-0.0393404	0.746435	0.965213
hsa-miR-561-3p	0.0392472	0.747015	0.965213
hsa-miR-200a-3p	0.0388296	0.749618	0.965213
hsa-miR-873-5p	0.0375835	0.757402	0.966678
hsa-miR-320a-3p	-0.0354182	0.770986	0.971076
hsa-miR-761	-0.0349138	0.77416	0.972225
hsa-miR-34a-5p	-0.0346495	0.775825	0.972367
hsa-miR-185-5p	0.0332472	0.784674	0.974131
hsa-miR-541-5p	-0.0329548	0.786523	0.974131
hsa-miR-19b-3p	0.032638	0.788527	0.974131
hsa-miR-4306	0.0323651	0.790255	0.974131
hsa-miR-423-5p	0.0323528	0.790332	0.974131
hsa-miR-518e-3p	-0.0322448	0.791017	0.974131
hsa-miR-30a-5p	0.0319688	0.792765	0.974131
hsa-miR-21-5p	0.0318198	0.79371	0.974131
hsa-miR-1181	-0.0309353	0.799323	0.974131
hsa-miR-204-5p	0.0305298	0.801899	0.974131
hsa-miR-1285-3p	-0.0301109	0.804563	0.974131
hsa-miR-559	0.0291514	0.810673	0.974131
hsa-miR-522-3p	-0.0289298	0.812086	0.974131
hsa-miR-613	0.0284525	0.815131	0.974131
hsa-miR-449c-5p	-0.0271778	0.823276	0.974131
hsa-miR-421	-0.0269852	0.824509	0.974131
hsa-miR-125a-5p	-0.0269592	0.824675	0.974131
hsa-miR-196b-5p	-0.0266326	0.826766	0.974131
hsa-miR-30e-5p	-0.0252781	0.83545	0.976133
hsa-miR-383-5p	0.0251837	0.836056	0.976133
hsa-miR-519a-3p	-0.0235988	0.846244	0.977643
hsa-miR-802	0.0227251	0.851871	0.977643
hsa-miR-508-3p	-0.0226315	0.852474	0.977643
hsa-miR-520f-3p	-0.0225948	0.85271	0.977643
hsa-miR-507	-0.0225027	0.853304	0.977643
hsa-miR-216b-5p	-0.021912	0.857114	0.978792
hsa-miR-10a-5p	-0.0199546	0.869761	0.979051
hsa-miR-525-5p	0.0181187	0.881652	0.983683
hsa-miR-200b-3p	0.0178755	0.88323	0.983692
hsa-miR-449a	-0.0175914	0.885073	0.983794
hsa-miR-523-5p	0.0166776	0.891006	0.986712
hsa-miR-128-3p	0.0164816	0.892279	0.986712
hsa-miR-658	0.0158334	0.896492	0.986712
hsa-miR-938	-0.0158193	0.896583	0.986712
hsa-miR-132-3p	-0.0154789	0.898796	0.986712
hsa-miR-106a-5p	0.0151988	0.900619	0.986712
hsa-miR-378b	0.0150105	0.901844	0.986712
hsa-miR-526b-3p	-0.0149027	0.902545	0.986712
hsa-miR-1202	-0.0148074	0.903165	0.986712
hsa-let-7e-5p	-0.0147141	0.903773	0.986712
hsa-miR-181a-5p	0.0145384	0.904917	0.986712
hsa-miR-17-3p	-0.0144795	0.9053	0.986712
hsa-miR-205-5p	0.0137036	0.910353	0.989282
hsa-let-7g-5p	0.0134275	0.912152	0.989282
hsa-miR-659-3p	0.0133302	0.912786	0.989282
hsa-miR-1825	0.0128357	0.916009	0.989282
hsa-miR-612	-0.0110552	0.927626	0.990733
hsa-miR-890	-0.0107296	0.929752	0.990733
hsa-miR-26b-5p	-0.0106856	0.93004	0.990733
hsa-miR-516b-5p	0.0106287	0.930411	0.990733
hsa-miR-320c	-0.010532	0.931043	0.990733
hsa-miR-645	-0.0102704	0.932752	0.990733
hsa-miR-1299	0.00830518	0.945598	0.990733
hsa-miR-145-5p	0.00789297	0.948294	0.990733
hsa-miR-596	0.00781701	0.948791	0.990733
hsa-miR-497-5p	0.00772956	0.949363	0.990733
hsa-miR-195-5p	0.00747216	0.951047	0.990733
hsa-miR-708-5p	0.00740642	0.951477	0.990733
hsa-miR-940	0.00697615	0.954293	0.990733
hsa-miR-1291	-0.00689596	0.954818	0.990733
hsa-miR-190b-5p	-0.00685559	0.955082	0.990733
hsa-miR-1228-3p	0.00665987	0.956363	0.990733
hsa-miR-147a	-0.00622186	0.959231	0.990733
hsa-miR-1304-5p	-0.00316748	0.979238	0.999112
hsa-miR-1303	-0.00299415	0.980374	0.999112
hsa-miR-545-3p	0.00242446	0.984108	0.999765
hsa-miR-345-5p	0.00178695	0.988286	0.999765
hsa-miR-126-3p	-0.00128715	0.991562	0.999765
hsa-miR-129-5p	-0.00120068	0.992129	0.999765
hsa-miR-142-5p	0.00106614	0.993011	0.999765
hsa-miR-573	-0.000982369	0.99356	0.999765

## Sheet: BACS_composite
	r	p	q
hsa-miR-320e	-0.536132	0.000302787	0.291191
hsa-miR-671-5p	-0.457654	0.00262488	0.819119
hsa-miR-500b-5p	0.444153	0.00362511	0.838168
hsa-miR-20b-5p	0.401163	0.00933707	0.838168
hsa-miR-208a-3p	-0.3999	0.00958327	0.838168
hsa-miR-451a	0.382156	0.0136742	0.838168
hsa-miR-490-3p	-0.373629	0.0161162	0.838168
hsa-miR-561-3p	-0.371641	0.0167358	0.838168
hsa-let-7f-5p	-0.351992	0.0240134	0.838168
hsa-miR-660-5p	0.34948	0.0251099	0.838168
hsa-miR-149-5p	0.347672	0.0259247	0.838168
hsa-miR-205-5p	0.344061	0.0276178	0.838168
hsa-miR-509-3p	0.342562	0.0283475	0.838168
hsa-miR-610	0.340994	0.0291274	0.838168
hsa-miR-302a-5p	-0.340511	0.0293711	0.838168
hsa-miR-502-3p	0.339246	0.0300174	0.838168
hsa-miR-203a-3p	0.336821	0.0312894	0.838168
hsa-miR-548l	-0.318339	0.042516	0.838168
hsa-miR-190a-5p	-0.317533	0.0430714	0.838168
hsa-miR-30b-5p	-0.316415	0.0438523	0.838168
hsa-miR-144-5p	0.315452	0.0445337	0.838168
hsa-miR-513c-5p	0.315128	0.0447645	0.838168
hsa-miR-16-5p	0.314781	0.045013	0.838168
hsa-miR-99a-5p	0.30912	0.0492311	0.838168
hsa-miR-95-3p	0.308829	0.0494562	0.838168
hsa-miR-183-5p	0.307081	0.0508263	0.838168
hsa-miR-188-5p	-0.305018	0.0524819	0.838168
hsa-miR-10b-5p	0.30465	0.0527822	0.838168
hsa-miR-181d-5p	-0.304235	0.0531214	0.838168
hsa-miR-378c	-0.30211	0.0548898	0.838168
hsa-miR-450a-5p	0.301893	0.0550727	0.838168
hsa-miR-15a-5p	0.299473	0.057148	0.838168
hsa-miR-650	-0.294379	0.0617215	0.838168
hsa-miR-575	0.294302	0.0617935	0.838168
hsa-miR-200a-3p	0.29402	0.0620546	0.838168
hsa-miR-744-5p	-0.292193	0.0637715	0.838168
hsa-miR-486-5p	0.291112	0.0648051	0.838168
hsa-miR-328-3p	-0.288174	0.0676804	0.838168
hsa-miR-508-3p	0.288038	0.067816	0.838168
hsa-miR-542-3p	0.286156	0.0697132	0.838168
hsa-miR-215-5p	0.280943	0.0751893	0.838168
hsa-miR-25-3p	0.280705	0.0754467	0.838168
hsa-miR-1290	0.279625	0.0766251	0.838168
hsa-miR-98-5p	-0.279109	0.0771931	0.838168
hsa-miR-597-5p	-0.275208	0.0815961	0.838168
hsa-miR-760	-0.273994	0.0830057	0.838168
hsa-miR-326	-0.269468	0.0884276	0.838168
hsa-miR-365a-3p	0.265486	0.0934206	0.838168
hsa-miR-18b-5p	-0.264046	0.0952793	0.838168
hsa-miR-125b-5p	0.258875	0.102186	0.838168
hsa-miR-517a-3p	0.25742	0.104199	0.838168
hsa-miR-219a-2-3p	0.256264	0.105818	0.838168
hsa-miR-1299	0.254039	0.108989	0.838168
hsa-miR-506-3p	-0.251044	0.11337	0.838168
hsa-miR-129-5p	0.250583	0.114056	0.838168
hsa-miR-218-5p	0.247857	0.118177	0.838168
hsa-miR-383-5p	0.247096	0.119348	0.838168
hsa-miR-34a-5p	0.2452	0.122301	0.838168
hsa-miR-433-3p	0.244666	0.123142	0.838168
hsa-let-7d-5p	-0.241864	0.127631	0.838168
hsa-miR-769-5p	-0.240673	0.129575	0.838168
hsa-miR-31-5p	0.239619	0.131314	0.838168
hsa-miR-424-5p	0.238716	0.132817	0.838168
hsa-miR-148a-3p	0.237032	0.135656	0.838168
hsa-let-7c-5p	0.235953	0.137498	0.838168
hsa-miR-216a-5p	0.235779	0.137796	0.838168
hsa-miR-100-5p	0.234668	0.139715	0.838168
hsa-miR-192-5p	0.234579	0.139869	0.838168
hsa-miR-134-5p	0.232047	0.14432	0.840284
hsa-miR-33a-5p	-0.23141	0.145457	0.840284
hsa-miR-324-5p	-0.228538	0.150661	0.847383
hsa-miR-517c-3p	-0.228185	0.15131	0.847383
hsa-miR-150-5p	0.227659	0.152279	0.847383
hsa-miR-429	0.226604	0.154241	0.847383
hsa-miR-155-5p	0.226331	0.154751	0.847383
hsa-miR-4270	0.22566	0.15601	0.847794
hsa-miR-409-3p	0.223894	0.159361	0.851817
hsa-miR-214-3p	0.221325	0.164328	0.851817
hsa-miR-1291	0.220914	0.165133	0.851817
hsa-miR-221-3p	-0.220615	0.16572	0.851817
hsa-miR-138-1-3p	0.220458	0.16603	0.851817
hsa-miR-1915-5p	-0.216667	0.173619	0.851817
hsa-miR-20a-5p	0.215389	0.176232	0.851817
hsa-miR-29c-3p	0.214445	0.178181	0.851817
hsa-miR-938	-0.214065	0.178968	0.851817
hsa-miR-657	-0.213215	0.180743	0.851817
hsa-miR-181c-5p	-0.212024	0.183248	0.851817
hsa-miR-122-5p	0.209259	0.189161	0.851817
hsa-miR-524-5p	-0.207346	0.19333	0.851817
hsa-miR-432-5p	0.206697	0.194758	0.851817
hsa-miR-485-5p	0.206477	0.195245	0.851817
hsa-miR-206	-0.205957	0.196396	0.851817
hsa-miR-136-3p	0.205615	0.197158	0.851817
hsa-miR-198	-0.205325	0.197803	0.851817
hsa-miR-493-5p	0.204878	0.198802	0.851817
hsa-miR-873-5p	0.204453	0.199755	0.851817
hsa-miR-208b-3p	-0.204347	0.199994	0.851817
hsa-miR-27b-3p	-0.201787	0.20581	0.851817
hsa-miR-369-3p	0.200903	0.207844	0.851817
hsa-miR-106b-5p	-0.200299	0.209243	0.851817
hsa-miR-520a-3p	0.199839	0.210313	0.851817
hsa-miR-874-3p	-0.199513	0.211073	0.851817
hsa-miR-641	-0.199262	0.211661	0.851817
hsa-miR-1228-3p	0.198919	0.212464	0.851817
hsa-miR-137-3p	-0.198512	0.21342	0.851817
hsa-miR-363-3p	0.197848	0.214988	0.851817
hsa-miR-410-3p	0.195943	0.219525	0.851817
hsa-miR-126-3p	-0.194498	0.223012	0.851817
hsa-miR-494-3p	0.191498	0.23037	0.852706
hsa-miR-621	-0.190824	0.232048	0.852706
hsa-miR-1304-5p	0.190762	0.232202	0.852706
hsa-miR-378a-3p	0.189987	0.234138	0.853437
hsa-miR-124-3p	0.189778	0.234664	0.853437
hsa-miR-658	-0.187931	0.239334	0.853437
hsa-miR-195-5p	0.187672	0.239995	0.853437
hsa-miR-127-3p	0.187443	0.24058	0.853437
hsa-miR-1260a	-0.186164	0.243863	0.853437
hsa-miR-21-5p	-0.185037	0.246778	0.853437
hsa-miR-592	0.182817	0.252593	0.856872
hsa-miR-224-5p	-0.18212	0.254438	0.856872
hsa-miR-337-3p	0.182092	0.254513	0.856872
hsa-miR-525-5p	0.181941	0.254913	0.856872
hsa-miR-340-5p	0.181819	0.255239	0.856872
hsa-miR-519e-5p	0.180529	0.258681	0.857542
hsa-miR-1825	0.17948	0.261506	0.857542
hsa-miR-320c	0.179351	0.261855	0.857542
hsa-miR-532-5p	0.179341	0.261881	0.857542
hsa-miR-519c-3p	0.178658	0.263731	0.857987
hsa-miR-551a	0.178532	0.264074	0.857987
hsa-miR-210-3p	-0.17769	0.266372	0.857987
hsa-miR-582-5p	0.176726	0.269016	0.857987
hsa-miR-377-3p	0.176697	0.269096	0.857987
hsa-miR-329-3p	0.176007	0.271001	0.857987
hsa-miR-193b-3p	0.174771	0.274433	0.857987
hsa-miR-548a-3p	-0.173823	0.277084	0.857987
hsa-miR-708-5p	0.172312	0.281348	0.857987
hsa-miR-518e-3p	0.172217	0.281617	0.857987
hsa-miR-365b-5p	-0.171785	0.282844	0.857987
hsa-miR-106a-5p	0.1705	0.286513	0.857987
hsa-miR-1246	0.170145	0.287535	0.857987
hsa-miR-642b-3p	-0.168415	0.292537	0.857987
hsa-miR-507	-0.168188	0.293197	0.857987
hsa-miR-455-3p	0.168099	0.293456	0.857987
hsa-miR-629-5p	-0.168097	0.293462	0.857987
hsa-miR-376c-3p	0.166184	0.299068	0.857987
hsa-miR-567	-0.1661	0.299317	0.857987
hsa-miR-449b-5p	0.165997	0.29962	0.857987
hsa-miR-382-5p	0.165844	0.300072	0.857987
hsa-miR-516b-5p	-0.164744	0.303336	0.857987
hsa-miR-194-5p	0.164358	0.304485	0.857987
hsa-miR-147a	-0.16338	0.307413	0.857987
hsa-miR-15b-5p	-0.162863	0.308967	0.857987
hsa-miR-491-5p	-0.162166	0.311069	0.859536
hsa-miR-612	0.160318	0.31669	0.861616
hsa-miR-107	-0.158861	0.321165	0.863937
hsa-miR-381-3p	0.158441	0.322463	0.863937
hsa-miR-370-3p	0.15637	0.328909	0.867484
hsa-miR-96-5p	0.155776	0.330773	0.868207
hsa-miR-1973	-0.154678	0.334233	0.869582
hsa-miR-339-5p	-0.154246	0.335601	0.869582
hsa-miR-513b-5p	0.152461	0.341293	0.869582
hsa-miR-890	-0.151539	0.344255	0.869582
hsa-miR-153-3p	-0.150987	0.346034	0.869582
hsa-miR-28-5p	-0.150885	0.346364	0.869582
hsa-miR-550a-3p	0.150645	0.347143	0.869582
hsa-miR-497-5p	0.149943	0.349418	0.869582
hsa-miR-483-5p	0.148611	0.353765	0.869582
hsa-miR-552-3p	-0.148264	0.354903	0.869582
hsa-miR-34b-5p	0.147643	0.356946	0.869582
hsa-miR-22-3p	-0.147465	0.357533	0.869582
hsa-miR-338-5p	0.14703	0.358965	0.869582
hsa-miR-130b-3p	-0.144657	0.366859	0.869728
hsa-miR-576-5p	0.143836	0.369614	0.870829
hsa-miR-1202	0.143761	0.369866	0.870829
hsa-miR-320b	0.143383	0.371141	0.870829
hsa-miR-579-3p	-0.143224	0.371675	0.870829
hsa-miR-1296-5p	-0.143147	0.371935	0.870829
hsa-miR-27a-3p	-0.142273	0.374892	0.870829
hsa-miR-181b-5p	-0.142009	0.375789	0.870829
hsa-miR-541-5p	0.141062	0.379014	0.870829
hsa-miR-770-5p	0.140524	0.380854	0.870829
hsa-miR-1323	0.140255	0.381774	0.870829
hsa-miR-622	0.140182	0.382026	0.870829
hsa-miR-510-5p	-0.139106	0.385727	0.870829
hsa-miR-26b-5p	-0.138913	0.386392	0.870829
hsa-miR-501-3p	0.136364	0.395252	0.87198
hsa-miR-297	0.136088	0.396218	0.87198
hsa-miR-618	-0.135918	0.396812	0.87198
hsa-miR-1224-5p	-0.135856	0.397029	0.87198
hsa-miR-539-5p	0.135268	0.399097	0.872444
hsa-miR-452-5p	-0.135036	0.399913	0.872627
hsa-miR-200b-3p	0.134875	0.40048	0.872627
hsa-miR-26a-5p	-0.133082	0.406829	0.878821
hsa-miR-152-3p	0.132097	0.41034	0.881118
hsa-miR-513a-3p	0.131713	0.411714	0.881575
hsa-miR-141-3p	0.130703	0.415343	0.882219
hsa-miR-548d-5p	-0.130589	0.415754	0.882219
hsa-miR-642a-5p	0.129938	0.418101	0.882219
hsa-miR-101-3p	-0.129229	0.420666	0.882219
hsa-miR-572	-0.129182	0.420836	0.882219
hsa-miR-145-5p	0.128823	0.422139	0.882219
hsa-miR-487b-3p	0.128431	0.423564	0.882817
hsa-miR-190b-5p	-0.127557	0.426753	0.883965
hsa-miR-3065-5p	-0.126493	0.430651	0.883965
hsa-miR-628-5p	-0.126229	0.431622	0.883965
hsa-miR-191-5p	-0.125721	0.433493	0.886043
hsa-miR-362-5p	0.125477	0.434395	0.886043
hsa-miR-374a-5p	-0.123532	0.441606	0.886669
hsa-miR-146b-5p	-0.123155	0.443011	0.886669
hsa-miR-379-5p	0.122841	0.444185	0.886669
hsa-miR-2355-3p	-0.122712	0.444666	0.886669
hsa-miR-154-5p	0.12161	0.448799	0.886669
hsa-let-7e-5p	-0.12136	0.449739	0.886669
hsa-miR-185-5p	-0.121131	0.4506	0.886669
hsa-miR-32-5p	-0.120902	0.451464	0.886669
hsa-miR-10a-5p	0.119928	0.455142	0.886669
hsa-miR-423-5p	0.119724	0.455916	0.886669
hsa-miR-668-3p	0.116306	0.468973	0.892344
hsa-miR-151a-3p	-0.11607	0.469879	0.892344
hsa-miR-301b-3p	-0.113684	0.47912	0.893423
hsa-miR-216b-5p	0.113342	0.480453	0.893423
hsa-miR-103b	0.113055	0.481569	0.894614
hsa-miR-29a-3p	0.110376	0.492082	0.897723
hsa-miR-940	-0.109213	0.496686	0.897723
hsa-miR-596	0.109012	0.497482	0.897723
hsa-miR-147b-3p	-0.10875	0.498523	0.897723
hsa-miR-372-3p	-0.106396	0.507918	0.90616
hsa-miR-559	0.106299	0.508307	0.90616
hsa-miR-652-3p	-0.105653	0.510902	0.90616
hsa-miR-484	-0.104845	0.514157	0.90616
hsa-miR-23c	-0.104686	0.514802	0.90616
hsa-miR-323b-3p	0.103316	0.520349	0.908819
hsa-miR-421	-0.102445	0.52389	0.90936
hsa-miR-599	-0.102302	0.524472	0.90936
hsa-miR-522-3p	-0.102123	0.525202	0.90936
hsa-miR-223-3p	-0.0962711	0.549329	0.916599
hsa-miR-30d-5p	-0.0958517	0.551078	0.916599
hsa-miR-664a-3p	-0.0953249	0.553279	0.916599
hsa-miR-186-5p	-0.0953168	0.553313	0.916599
hsa-miR-573	-0.0953026	0.553372	0.916599
hsa-miR-376a-3p	-0.0937952	0.559693	0.91817
hsa-miR-211-5p	0.0935246	0.560831	0.919074
hsa-miR-1306-5p	0.0930325	0.562904	0.919869
hsa-miR-590-5p	0.0929682	0.563175	0.919869
hsa-miR-204-5p	0.0922848	0.56606	0.921067
hsa-miR-367-3p	-0.0919816	0.567342	0.921067
hsa-miR-518f-3p	0.0915454	0.569189	0.921067
hsa-miR-196a-5p	0.0912111	0.570606	0.921067
hsa-miR-19b-3p	0.090578	0.573295	0.922769
hsa-miR-296-5p	-0.0888825	0.580523	0.926416
hsa-miR-139-5p	-0.0887041	0.581286	0.926416
hsa-miR-627-5p	0.088134	0.583727	0.927648
hsa-miR-1-3p	-0.086961	0.588764	0.929205
hsa-miR-1267	0.0866682	0.590024	0.929205
hsa-miR-222-3p	-0.0864702	0.590877	0.929205
hsa-miR-301a-3p	-0.0862343	0.591894	0.929205
hsa-miR-767-3p	0.0860448	0.592712	0.929205
hsa-miR-1303	0.0850345	0.597078	0.931
hsa-miR-375-3p	0.0848858	0.597722	0.931
hsa-miR-1226-3p	-0.0842988	0.600266	0.931111
hsa-miR-1284	-0.0836491	0.603089	0.931111
hsa-miR-34c-5p	0.0834901	0.60378	0.931111
hsa-miR-30c-5p	0.0831087	0.60544	0.931111
hsa-miR-212-3p	0.0828427	0.606599	0.931111
hsa-let-7g-5p	-0.0827275	0.607101	0.931111
hsa-miR-520e-3p	-0.081618	0.611947	0.931111
hsa-miR-495-3p	0.081396	0.612919	0.931111
hsa-miR-654-3p	0.0804997	0.616848	0.931111
hsa-miR-505-3p	-0.0802389	0.617994	0.931111
hsa-miR-520h	0.0793269	0.622006	0.93177
hsa-miR-802	-0.0788191	0.624244	0.932893
hsa-miR-1207-5p	0.0785054	0.625629	0.933121
hsa-miR-449a	0.0772268	0.631286	0.935306
hsa-miR-199b-5p	-0.0750744	0.640855	0.937558
hsa-miR-584-5p	-0.0733492	0.648567	0.937558
hsa-miR-503-5p	0.0732961	0.648804	0.937558
hsa-miR-335-5p	-0.0714523	0.657088	0.937558
hsa-miR-299-5p	0.0707344	0.660324	0.937558
hsa-let-7a-5p	-0.0689919	0.668205	0.937558
hsa-miR-345-5p	0.0669449	0.677507	0.94008
hsa-miR-103a-3p	-0.0654715	0.684233	0.94258
hsa-miR-302d-3p	0.0654408	0.684373	0.94258
hsa-miR-411-5p	0.0636797	0.692444	0.947451
hsa-miR-520c-3p	0.0636648	0.692512	0.947451
hsa-miR-330-3p	-0.0628254	0.696371	0.947713
hsa-miR-520f-3p	-0.0623056	0.698764	0.947713
hsa-miR-133a-3p	-0.0618892	0.700683	0.947713
hsa-miR-135a-5p	-0.0618007	0.701092	0.947713
hsa-miR-30e-5p	0.0610133	0.704727	0.947713
hsa-miR-9-5p	0.0603142	0.70796	0.948031
hsa-miR-613	-0.0588044	0.714959	0.94924
hsa-miR-187-3p	0.0578548	0.719374	0.950855
hsa-miR-182-5p	0.055944	0.728283	0.956317
hsa-miR-499a-5p	-0.0554387	0.730645	0.957221
hsa-miR-23b-3p	-0.054615	0.734501	0.959598
hsa-miR-125a-5p	0.053642	0.739063	0.961549
hsa-miR-99b-5p	-0.0519	0.747254	0.965213
hsa-miR-518b	-0.051712	0.74814	0.965213
hsa-miR-378b	-0.0512975	0.750093	0.965213
hsa-miR-143-3p	-0.0510939	0.751054	0.965654
hsa-miR-374b-5p	-0.0498176	0.757082	0.966678
hsa-miR-637	0.0492663	0.759689	0.967797
hsa-miR-148b-3p	0.0488419	0.761699	0.968873
hsa-miR-548b-5p	-0.048646	0.762628	0.969398
hsa-miR-625-5p	-0.0483129	0.764206	0.970086
hsa-miR-616-5p	-0.0479244	0.766049	0.970086
hsa-miR-888-5p	-0.0444887	0.782399	0.974131
hsa-miR-488-3p	0.0437253	0.786045	0.974131
hsa-miR-320a-3p	0.043169	0.788705	0.974131
hsa-miR-659-3p	-0.0428964	0.790009	0.974131
hsa-miR-545-3p	0.0423892	0.792437	0.974131
hsa-miR-92a-3p	0.0419761	0.794416	0.974131
hsa-miR-140-3p	-0.0417314	0.795588	0.974131
hsa-miR-105-3p	0.0416293	0.796078	0.974131
hsa-miR-135b-5p	-0.0405929	0.801051	0.974131
hsa-miR-526a-5p	-0.0400122	0.803841	0.974131
hsa-miR-3150b-3p	0.0381955	0.812584	0.974131
hsa-miR-570-3p	0.0374192	0.816327	0.974131
hsa-miR-602	-0.0362423	0.82201	0.974131
hsa-miR-146a-5p	0.03608	0.822794	0.974131
hsa-miR-598-3p	-0.0355907	0.82516	0.974131
hsa-miR-199a-3p	-0.0345846	0.830028	0.974131
hsa-miR-197-3p	0.0341828	0.831974	0.975531
hsa-miR-23a-3p	-0.0335911	0.834843	0.976133
hsa-miR-184	-0.0335534	0.835025	0.976133
hsa-miR-761	0.031191	0.846496	0.977643
hsa-miR-431-3p	0.030566	0.849537	0.977643
hsa-miR-574-3p	0.0305004	0.849856	0.977643
hsa-miR-132-3p	0.0300437	0.852079	0.977643
hsa-let-7i-5p	-0.0300098	0.852244	0.977643
hsa-miR-29b-3p	0.0296023	0.854229	0.977643
hsa-miR-425-5p	-0.0295777	0.854349	0.977643
hsa-miR-19a-3p	-0.0295677	0.854397	0.977643
hsa-miR-1471	0.0285224	0.859492	0.978792
hsa-miR-922	0.0281273	0.861419	0.978792
hsa-miR-449c-5p	-0.0280731	0.861684	0.978792
hsa-miR-645	-0.0273902	0.865018	0.978792
hsa-miR-342-3p	-0.027312	0.865399	0.978792
hsa-miR-30a-5p	0.0262485	0.870595	0.979051
hsa-miR-609	-0.0248043	0.877659	0.982071
hsa-miR-1285-3p	-0.0228957	0.88701	0.984984
hsa-miR-193a-3p	-0.0226279	0.888323	0.98586
hsa-miR-320d	0.021816	0.892306	0.986712
hsa-miR-515-5p	0.0217599	0.892581	0.986712
hsa-miR-526b-3p	0.0207881	0.897353	0.986712
hsa-miR-196b-5p	-0.0202482	0.900005	0.986712
hsa-miR-128-3p	-0.0200185	0.901134	0.986712
hsa-miR-517-5p	0.0191587	0.90536	0.986712
hsa-miR-651-5p	0.017389	0.914068	0.989282
hsa-miR-544a	0.0171112	0.915436	0.989282
hsa-miR-1181	0.0150302	0.92569	0.990733
hsa-miR-519a-3p	0.0142668	0.929454	0.990733
hsa-miR-523-5p	0.0131184	0.93512	0.990733
hsa-miR-202-5p	0.0126737	0.937315	0.990733
hsa-miR-361-5p	0.0119934	0.940674	0.990733
hsa-miR-17-3p	0.0117038	0.942104	0.990733
hsa-miR-663b	0.0110347	0.945409	0.990733
hsa-miR-24-3p	-0.0105635	0.947737	0.990733
hsa-miR-3130-5p	-0.0102922	0.949077	0.990733
hsa-miR-765	0.00968497	0.952078	0.990733
hsa-miR-142-5p	-0.00918892	0.95453	0.990733
hsa-miR-376b-3p	0.00899206	0.955503	0.990733
hsa-miR-551b-3p	-0.00831033	0.958873	0.990733
hsa-miR-200c-3p	-0.00815517	0.959641	0.990733
hsa-miR-4306	0.0072834	0.963952	0.994092
hsa-miR-1271-5p	-0.00694903	0.965606	0.994945
hsa-miR-181a-5p	-0.00657911	0.967436	0.995465
hsa-miR-18a-5p	-0.00637198	0.968461	0.995465
hsa-miR-1257	-0.00577196	0.971429	0.996589
hsa-miR-518c-3p	-0.0038487	0.980947	0.999112
hsa-miR-500a-3p	-0.00296677	0.985312	0.999765
hsa-miR-648	-0.00273184	0.986475	0.999765
hsa-miR-130a-3p	-0.00114822	0.994315	0.999765
hsa-miR-92b-3p	0.000990769	0.995095	0.999765
hsa-miR-885-3p	-0.000874957	0.995668	0.999765
hsa-miR-454-3p	-0.000265992	0.998683	0.999765
