# Supplementary material for: Plasma microRNAs Associate Positive, Negative, and Cognitive Symptoms with Inflammation in Schizophrenia
Source: Int J Mol Sci. 2024 Dec 17;25(24):13522. doi: 10.3390/ijms252413522 (PMC11676741; doi:10.3390/ijms252413522)
Supplement: Supplementary file 1 [file ijms-25-13522-s001.zip › Supplementary_TableS2.xlsx]

## Sheet: PANSS_positive_x0009__x0009__x0009_
miRNAs	Regression coefficients
hsa-miR-519c-3p	-3.55459
hsa-miR-513a-3p	-2.74011
hsa-miR-105-3p	-2.06258
hsa-miR-125b-5p	-1.77461
hsa-miR-181c-5p	-1.47814
hsa-miR-297	-1.39312
hsa-miR-302d-3p	-1.24087
hsa-miR-3150b-3p	-1.11742
hsa-miR-488-3p	-1.01545
hsa-miR-181b-5p	-0.89541
hsa-miR-101-3p	-0.773218
hsa-miR-652-3p	-0.704857
hsa-miR-182-5p	-0.606917
hsa-miR-194-5p	-0.45531
hsa-miR-532-5p	-0.25141
hsa-miR-30c-5p	-0.220201
hsa-miR-486-5p	-0.0101473
hsa-miR-602	0.366072
hsa-miR-19a-3p	0.460252
hsa-miR-888-5p	0.662785
hsa-miR-513c-5p	0.717479
hsa-miR-874-3p	0.758828
hsa-miR-9-5p	0.983491
hsa-miR-508-3p	1.10167
hsa-miR-1207-5p	1.18852
hsa-miR-16-5p	1.2509
hsa-miR-106b-5p	1.3764
hsa-miR-597-5p	1.55328
hsa-miR-1257	1.60936
hsa-miR-1267	2.04357
hsa-miR-10b-5p	2.06294
hsa-miR-323b-3p	2.54599

## Sheet: PANSS_negative_x0009__x0009__x0009_
miRNAs	Regression coefficients
hsa-miR-519c-3p	-1.64843
hsa-miR-551a	-1.61884
hsa-miR-518f-3p	-1.46876
hsa-miR-3130-5p	-1.31711
hsa-miR-450a-5p	-1.25773
hsa-miR-31-5p	-1.03484
hsa-miR-24-3p	-0.992339
hsa-miR-105-3p	-0.964935
hsa-miR-515-5p	-0.939769
hsa-miR-34b-5p	-0.908176
hsa-miR-610	-0.830157
hsa-miR-502-3p	-0.679934
hsa-miR-216a-5p	-0.616207
hsa-miR-218-5p	-0.547336
hsa-miR-520h	-0.529461
hsa-miR-491-5p	-0.504498
hsa-miR-363-3p	-0.502602
hsa-miR-522-3p	-0.377709
hsa-miR-197-3p	-0.336362
hsa-miR-1290	-0.250329
hsa-miR-9-5p	0.148751
hsa-miR-224-5p	0.188142
hsa-miR-124-3p	0.262354
hsa-miR-376a-3p	0.270275
hsa-miR-140-3p	0.395392
hsa-miR-570-3p	0.427216
hsa-miR-302d-3p	0.543909
hsa-miR-198	0.801651
hsa-miR-769-5p	0.80809
hsa-miR-216b-5p	0.828886
hsa-miR-548b-5p	0.880408
hsa-miR-1323	0.964311
hsa-miR-552-3p	0.991609
hsa-miR-501-3p	1.03916
hsa-miR-1303	1.08885
hsa-miR-519a-3p	1.14174
hsa-miR-208a-3p	1.20513
hsa-miR-490-3p	1.2248
hsa-miR-365b-5p	1.42021
hsa-miR-188-5p	1.45552
hsa-miR-210-3p	1.46859
hsa-miR-621	1.71497

## Sheet: PANSS_general psychopathy
miRNAs	Regression coefficients
hsa-miR-519c-3p	-5.07628
hsa-miR-551a	-4.7521
hsa-miR-361-5p	-4.41353
hsa-miR-181c-5p	-4.1618
hsa-miR-330-3p	-3.07644
hsa-miR-202-5p	-3.00777
hsa-miR-105-3p	-2.7262
hsa-miR-505-3p	-2.65052
hsa-miR-652-3p	-2.46372
hsa-miR-190b-5p	-0.781649
hsa-miR-145-5p	-0.415479
hsa-miR-146b-5p	1.39113
hsa-miR-663b	1.50797
hsa-miR-590-5p	1.54491
hsa-miR-340-5p	1.61745
hsa-miR-137-3p	1.64599
hsa-miR-365b-5p	1.7518
hsa-miR-760	1.82862
hsa-miR-1323	2.17864
hsa-miR-143-3p	2.99481
hsa-miR-324-5p	5.46045
hsa-miR-597-5p	5.82697

## Sheet: PANSS_total_x0009__x0009__x0009_
miRNAs	Regression coefficients
hsa-miR-519c-3p	-12.9467
hsa-miR-551a	-7.76489
hsa-miR-105-3p	-7.14643
hsa-miR-3130-5p	-5.56176
hsa-miR-125b-5p	-5.04335
hsa-miR-513a-3p	-3.62191
hsa-miR-128-3p	-3.50534
hsa-miR-320c	-3.217
hsa-miR-330-3p	-3.15073
hsa-miR-551b-3p	-2.99264
hsa-miR-202-5p	-2.91466
hsa-let-7c-5p	-2.91229
hsa-miR-138-1-3p	-2.61713
hsa-miR-216a-5p	-2.5411
hsa-miR-885-3p	-2.22711
hsa-miR-761	-2.16996
hsa-miR-1285-3p	-2.01967
hsa-let-7e-5p	-1.91729
hsa-miR-938	-1.05104
hsa-miR-135b-5p	-0.661149
hsa-miR-660-5p	-0.20058
hsa-miR-140-3p	0.586499
hsa-miR-92a-3p	0.678546
hsa-miR-9-5p	1.46847
hsa-miR-136-3p	1.66048
hsa-miR-103b	1.79905
hsa-miR-129-5p	2.2627
hsa-miR-599	2.86146
hsa-miR-520c-3p	3.22581
hsa-miR-133a-3p	3.80903
hsa-miR-1257	4.02944
hsa-miR-1267	4.07407
hsa-miR-597-5p	4.10561
hsa-miR-296-5p	4.78173
hsa-miR-210-3p	6.41367

## Sheet: BACS_composite
miRNAs	Regression coefficients
hsa-miR-378c	-0.40428
hsa-miR-320e	-0.397818
hsa-miR-490-3p	-0.354204
hsa-miR-548l	-0.322356
hsa-miR-671-5p	-0.298601
hsa-miR-561-3p	-0.233565
hsa-miR-206	-0.210862
hsa-miR-137-3p	-0.209895
hsa-miR-210-3p	-0.186769
hsa-miR-30b-5p	-0.149291
hsa-miR-510-5p	-0.135242
hsa-miR-760	-0.132467
hsa-miR-582-5p	-0.0676578
hsa-miR-342-3p	-0.00714491
hsa-miR-224-5p	0.0784699
hsa-miR-622	0.0955316
hsa-miR-888-5p	0.10645
hsa-miR-548b-5p	0.131383
hsa-miR-140-3p	0.157095
hsa-miR-219a-2-3p	0.189813
hsa-miR-199a-3p	0.19338
hsa-let-7c-5p	0.199845
hsa-miR-181b-5p	0.203401
hsa-miR-17-3p	0.271081
