# Supplementary material for: Plasma microRNAs Associate Positive, Negative, and Cognitive Symptoms with Inflammation in Schizophrenia
Source: Int J Mol Sci. 2024 Dec 17;25(24):13522. doi: 10.3390/ijms252413522 (PMC11676741; doi:10.3390/ijms252413522)
Supplement: Supplementary file 1 [file ijms-25-13522-s001.zip › Supplementary_TableS3.xlsx]

## Sheet: Literature_evidence
Regulatory functions			Experimental evidence
miRNAs (subjective)	Regulation (verb)	Cytokines (objective)	Cells/tissue	Species	Experiments	Intervention	Title (Literature)	DOI (Literature)
miR-101	downregulates	IL6	THP-1 cells	Human	in vitro	mimic transfection	Hypoxic stress suppresses lung tumor-secreted exosomal miR101 to activate macrophages and induce inflammation	https://doi.org/10.1038/s41419-021-04030-x
miR-101	downregulates	TNF	M1 macrophages derived from THP-1 cells	Human	in vitro	mimic transfection	lncRNA-Xist/miR-101-3p/KLF6/C/EBPα axis promotes TAM polarization to regulate cancer cell proliferation and migration	https://doi.org/10.1016/j.omtn.2020.12.005
miR-101	downregulates	IL1b	M1 macrophages derived from THP-1 cells	Human	in vitro	mimic transfection	lncRNA-Xist/miR-101-3p/KLF6/C/EBPα axis promotes TAM polarization to regulate cancer cell proliferation and migration	https://doi.org/10.1016/j.omtn.2020.12.005
miR-101	downregulates	IL6	Macrophages derived from THP-1 cells	Human	in vitro	mimics/inhibitor transfection	MicroRNA-101-3p Downregulates TLR2 Expression, Leading to Reduction in Cytokine Production by Treponema pallidum–Stimulated Macrophages	https://doi.org/10.1016/j.jid.2019.12.012
miR-101	downregulates	TNF	Macrophages derived from THP-1 cells	Human	in vitro	mimics/inhibitor transfection	MicroRNA-101-3p Downregulates TLR2 Expression, Leading to Reduction in Cytokine Production by Treponema pallidum–Stimulated Macrophages	https://doi.org/10.1016/j.jid.2019.12.012
miR-101	downregulates	IL1b	Macrophages derived from THP-1 cells	Human	in vitro	mimics/inhibitor transfection	MicroRNA-101-3p Downregulates TLR2 Expression, Leading to Reduction in Cytokine Production by Treponema pallidum–Stimulated Macrophages	https://doi.org/10.1016/j.jid.2019.12.012
miR‐124	upregulates	TNF	HT29 and SW480 cell lines, cocultured with T cells isolated from the peripheral blood mononuclear	Human	in vitro	mimic transfection	MicroRNA-124-3p suppresses PD-L1 expression and inhibits tumorigenesis of colorectal cancer cells via modulating STAT3 signaling	https://doi.org/10.1002/jcp.30378
miR‐124	upregulates	TNF	Primary liver cells of acute liver failure model mice	Mouse	in vitro	mimics/inhibitor transfection	Downregulation of microRNA-124 prevents the development of acute liver failure through the upregulation of PIM-3	https://doi.org/10.1113/EP087963
miR-125b	downregulates	IL6	Endothelial progenitor cells	Mouse	in vitro	mimic transfection	Upregulation of MicroRNA-125b Leads to the Resistance to Inflammatory Injury in Endothelial Progenitor Cells	https://doi.org/10.1155/2020/6210847
miR-125b	downregulates	IL1b	Endothelial progenitor cells	Mouse	in vitro	mimic transfection	Upregulation of MicroRNA-125b Leads to the Resistance to Inflammatory Injury in Endothelial Progenitor Cells	https://doi.org/10.1155/2020/6210847
miR-125b	downregulates	TNF	Endothelial progenitor cells	Mouse	in vitro	mimic transfection	Upregulation of MicroRNA-125b Leads to the Resistance to Inflammatory Injury in Endothelial Progenitor Cells	https://doi.org/10.1155/2020/6210847
miR-125b	downregulates	IL6	Osteoarthritic chondrocytes	Human	in vitro	mimic transfection	MicroRNA-125b-5p regulates IL-1β induced inflammatory genes via targeting TRAF6-mediated MAPKs and NF-κB signaling in human osteoarthritic chondrocytes	https://doi.org/10.1038/s41598-019-42601-3
miR-125b	downregulates	IL1b	Osteoarthritic chondrocytes	Human	in vitro	mimic transfection	MicroRNA-125b-5p regulates IL-1β induced inflammatory genes via targeting TRAF6-mediated MAPKs and NF-κB signaling in human osteoarthritic chondrocytes	https://doi.org/10.1038/s41598-019-42601-3
miR-125b	downregulates	TNF	Osteoarthritic chondrocytes	Human	in vitro	mimic transfection	MicroRNA-125b-5p regulates IL-1β induced inflammatory genes via targeting TRAF6-mediated MAPKs and NF-κB signaling in human osteoarthritic chondrocytes	https://doi.org/10.1038/s41598-019-42601-3
miR-128-3p	downregulates	TNF	CAL-1 cells	Human	in vitro	mimic transfection	Systematic characterization of seed overlap microRNA cotargeting associated with lupus pathogenesis	https://doi.org/10.1186/s12915-022-01447-4
miR-128-3p	downregulates	IL6	CAL-1 cells	Human	in vitro	mimic transfection	Systematic characterization of seed overlap microRNA cotargeting associated with lupus pathogenesis	https://doi.org/10.1186/s12915-022-01447-4
miR-128-3p	downregulates	IL1b	Primary astrocytes	Rat	in vitro	mimic transfection	miR-128-3p inhibits the inflammation by targeting MAPK6 in penicillin-induced astrocytes	https://doi.org/10.1097/WNR.0000000000001840
miR-128-3p	downregulates	TNF	Primary astrocytes	Rat	in vitro	mimic transfection	miR-128-3p inhibits the inflammation by targeting MAPK6 in penicillin-induced astrocytes	https://doi.org/10.1097/WNR.0000000000001840
miR-128-3p	downregulates	TNF	Human umbilical vein endothelial cells (HUVECs)	Human	in vitro	mimics/si-miRNA transfected	Long Noncoding RNA AF131217.1 Regulated Coronary Slow Flow-Induced Inflammation Affecting Coronary Slow Flow via KLF4	https://doi.org/10.21470/1678-9741-2020-0573
miR-128-3p	downregulates	IL6	Human umbilical vein endothelial cells (HUVECs)	Human	in vitro	mimics/si-miRNA transfected	Long Noncoding RNA AF131217.1 Regulated Coronary Slow Flow-Induced Inflammation Affecting Coronary Slow Flow via KLF4	https://doi.org/10.21470/1678-9741-2020-0573
miR-128-3p	downregulates	IL1b	Human umbilical vein endothelial cells (HUVECs)	Human	in vitro	mimics/si-miRNA transfected	Long Noncoding RNA AF131217.1 Regulated Coronary Slow Flow-Induced Inflammation Affecting Coronary Slow Flow via KLF4	https://doi.org/10.21470/1678-9741-2020-0573
miR-129-5p	upregulates	TNF	Microglia	Mouse	in vivo	intracerebrally injected inhibitor	MicroRNA-129-5p-regulated microglial expression of the surface receptor CD200R1 controls neuroinflammation	https://doi.org/10.1016/j.jbc.2021.101521
miR-129-5p	upregulates	IL6	Microglia	Mouse	in vivo	intracerebrally injected inhibitor	MicroRNA-129-5p-regulated microglial expression of the surface receptor CD200R1 controls neuroinflammation	https://doi.org/10.1016/j.jbc.2021.101521
miR-129-5p	upregulates	IL1b	Corneal tissue	Mouse	in vivo	intrastromal injections, mimic/inhibitor	Inhibition of microRNA-129-5p expression ameliorates ultraviolet ray-induced corneal epithelial cell injury via upregulation of EGFR	https://doi.org/10.1002/jcp.27837
miR-129-5p	upregulates	TNF	BEAS-2B cells	Human	in vitro	inhibitor transfection	The downregulation of miR-129-5p relieves the inflammatory response in acute respiratory distress syndrome by regulating PPARγ-mediated autophagy	https://doi.org/10.21037%2Fatm-22-979
miR-129-5p	upregulates	IL6	BEAS-2B cells	Human	in vitro	inhibitor transfection	The downregulation of miR-129-5p relieves the inflammatory response in acute respiratory distress syndrome by regulating PPARγ-mediated autophagy	https://doi.org/10.21037%2Fatm-22-979
miR-129-5p	upregulates	IL1b	BEAS-2B cells	Human	in vitro	inhibitor transfection	The downregulation of miR-129-5p relieves the inflammatory response in acute respiratory distress syndrome by regulating PPARγ-mediated autophagy	https://doi.org/10.21037%2Fatm-22-979
miR-133-3p	upregulates	IL6	Blood and kidney	Cynoglossus semilaevis	in vivo	mimics/inhibitor injection	Serum-derived exosomes induce proinflammatory cytokines production in Cynoglossus semilaevis via miR-133-3p	https://doi.org/10.1016/j.dci.2022.104497
miR-133-3p	upregulates	TNF	Blood and kidney	Cynoglossus semilaevis	in vivo	mimics/inhibitor injection	Serum-derived exosomes induce proinflammatory cytokines production in Cynoglossus semilaevis via miR-133-3p	https://doi.org/10.1016/j.dci.2022.104497
miR-133a	upregulates	IL6	RAW264.7 cells	Mouse	in vitro	inhibitor transfection	MiRNA-133a aggravates inflammatory responses in sepsis by targeting SIRT1	https://doi.org/10.1016/j.intimp.2020.106848
miR-133a	upregulates	TNF	RAW264.7 cells	Mouse	in vitro	inhibitor transfection	MiRNA-133a aggravates inflammatory responses in sepsis by targeting SIRT1	https://doi.org/10.1016/j.intimp.2020.106848
miR-133a	upregulates	IL1b	RAW264.7 cells	Mouse	in vitro	inhibitor transfection	MiRNA-133a aggravates inflammatory responses in sepsis by targeting SIRT1	https://doi.org/10.1016/j.intimp.2020.106848
miR-133-a1	upregulates	IL1b	THP-1 cells	Human	in vitro	mimic transfection	MicroRNA-133a-1 regulates inflammasome activation through uncoupling protein-2	https://doi.org/10.1016/j.bbrc.2013.08.056
MiR-135b	downregulates	IL1b	Cardiomyocytes	Mouse	in vivo	iv injection, mimic	MiR-135b protects cardiomyocytes from infarction through restraining the NLRP3/caspase-1/IL-1β pathway	https://doi.org/10.1016/j.ijcard.2019.09.055
MiR-135b	downregulates	IL1b	SH-SY5Y and PC-12 cells	Human	in vitro	mimic transfection	MicroRNA-135b alleviates MPP+-mediated Parkinson’s disease in in vitro model through suppressing FoxO1-induced NLRP3 inflammasome and pyroptosis	https://doi.org/10.1016/j.jocn.2019.04.004
miR-135b	downregulates	IL1b	HUVEC	Human	in vitro	inhibitor transfection	Inhibition of miR-135b by SP-1 promotes hypoxia-induced vascular endothelial cell injury via HIF-1α	https://doi.org/10.1016/j.yexcr.2018.06.001
miR-135b	downregulates	IL6	HUVEC	Human	in vitro	inhibitor transfection	Inhibition of miR-135b by SP-1 promotes hypoxia-induced vascular endothelial cell injury via HIF-1α	https://doi.org/10.1016/j.yexcr.2018.06.001
miR-135b	downregulates	TNF	HUVEC	Human	in vitro	inhibitor transfection	Inhibition of miR-135b by SP-1 promotes hypoxia-induced vascular endothelial cell injury via HIF-1α	https://doi.org/10.1016/j.yexcr.2018.06.001
miR-135b-5p	downregulates	TNF	U937 macrophages	Human	in vitro	mimic transfection	miR-135b-5p inhibits LPS-induced TNFα production via silencing AMPK phosphatase Ppm1e	https://doi.org/10.18632/oncotarget.12866
miR-135b-5p	downregulates	IL6	Primary hip chondrocytes	Human	in vitro	inhibitor transfection	LINC01534/miR-135b-5p/PTPRT axis regulates inflammatory response in loosening total hip replacement via modulating NF-κB signaling pathway	https://doi.org/10.1016/j.injury.2022.03.022
miR-135b-5p	downregulates	TNF	Primary hip chondrocytes	Human	in vitro	inhibitor transfection	LINC01534/miR-135b-5p/PTPRT axis regulates inflammatory response in loosening total hip replacement via modulating NF-κB signaling pathway	https://doi.org/10.1016/j.injury.2022.03.022
miR-136	upregulates	IL1b	HL60 cells	Human	in vitro	mimic transfection	TNF-α-mediated microRNA-136 induces differentiation of myeloid cells by targeting NFIA	https://doi.org/10.1189/jlb.1A0115-032RR
miR-136	upregulates	IL6	HL60 cells	Human	in vitro	mimic transfection	TNF-α-mediated microRNA-136 induces differentiation of myeloid cells by targeting NFIA	https://doi.org/10.1189/jlb.1A0115-032RR
miR-136-5p	upregulates	IL6	Spinal cord	Rat	in vivo	i.v. injection, mimics	miR-136-5p Regulates the Inflammatory Response by Targeting the IKKβ/NF-κB/A20 Pathway After Spinal Cord Injury	https://doi.org/10.1159/000494165
miR-136-5p	upregulates	TNF	Spinal cord	Rat	in vivo	i.v. injection, mimics	miR-136-5p Regulates the Inflammatory Response by Targeting the IKKβ/NF-κB/A20 Pathway After Spinal Cord Injury	https://doi.org/10.1159/000494165
miR-136-5p	upregulates	IL6	A549 cells	Human	in vitro	mimic transfection	Identification of cellular microRNA-136 as a dual regulator of RIG-I-mediated innate immunity that antagonizes H5N1 IAV replication in A549 cells	https://doi.org/10.1038/srep14991
miR-136-5p	upregulates	TNF	Serum	Rat	in vivo	i.v. injection, mimics	Molecular Mechanism of MiR-136-5p Targeting NF-κB/A20 in the IL-17-Mediated Inflammatory Response after Spinal Cord Injury	https://doi.org/10.1159/000485452
miR-136-5p	upregulates	IL6	Serum	Rat	in vivo	i.v. injection, mimics	Molecular Mechanism of MiR-136-5p Targeting NF-κB/A20 in the IL-17-Mediated Inflammatory Response after Spinal Cord Injury	https://doi.org/10.1159/000485452
miR-136-5p	upregulates	IL1b	Serum	Rat	in vivo	i.v. injection, mimics	Molecular Mechanism of MiR-136-5p Targeting NF-κB/A20 in the IL-17-Mediated Inflammatory Response after Spinal Cord Injury	https://doi.org/10.1159/000485452
miR-137	upregulates	TNF	Glioma cells	Human	in vitro	mimic transfection	miR‑137 is a diagnostic tumor‑suppressive miRNA that targets SPHK2 to promote M1‑type tumor‑associated macrophage polarization	https://doi.org/10.3892%2Fetm.2023.12096
miR-137	upregulates	IL6	HTR-8/SVneo cells	Human	in vitro	mimic transfection	High glucose suppresses the viability and proliferation of HTR‑8/SVneo cells through regulation of the miR‑137/PRKAA1/IL‑6 axis	https://doi.org/10.3892/ijmm.2018.3686
miR-137	upregulates	IL6	HUVEC	Human	in vitro	mimic transfection	High glucose induces dysfunction of human umbilical vein endothelial cells by upregulating miR-137 in gestational diabetes mellitus	https://doi.org/10.1016/j.mvr.2018.03.002
miR-138	downregulates	IL1b	Spinal cord	Rat	in vivo	intrathecal injection, mimic	Effect of intrathecal injection of miRNA-138 on neuropathic pain in rats undergoing partial sciatic nerve ligation and its underlying mechanism	https://doi.org/10.21037/apm-21-669
miR-138	downregulates	IL6	Spinal cord	Rat	in vivo	intrathecal injection, mimic	Effect of intrathecal injection of miRNA-138 on neuropathic pain in rats undergoing partial sciatic nerve ligation and its underlying mechanism	https://doi.org/10.21037/apm-21-669
miR-138	downregulates	TNF	Spinal cord	Rat	in vivo	intrathecal injection, mimic	Effect of intrathecal injection of miRNA-138 on neuropathic pain in rats undergoing partial sciatic nerve ligation and its underlying mechanism	https://doi.org/10.21037/apm-21-669
miR-138	downregulates	IL1b	Co-culture of uterine endothelial and THP-1 cells	Human	in vitro	mimics/inhibitor transfection	Exosome-mediated microRNA-138 and vascular endothelial growth factor in endometriosis through inflammation and apoptosis via the nuclear factor-κB signaling pathway	https://doi.org/10.3892/ijmm.2018.3980
miR-138	downregulates	IL6	Co-culture of uterine endothelial and THP-1 cells	Human	in vitro	mimics/inhibitor transfection	Exosome-mediated microRNA-138 and vascular endothelial growth factor in endometriosis through inflammation and apoptosis via the nuclear factor-κB signaling pathway	https://doi.org/10.3892/ijmm.2018.3980
miR-138	downregulates	TNF	Co-culture of uterine endothelial and THP-1 cells	Human	in vitro	mimics/inhibitor transfection	Exosome-mediated microRNA-138 and vascular endothelial growth factor in endometriosis through inflammation and apoptosis via the nuclear factor-κB signaling pathway	https://doi.org/10.3892/ijmm.2018.3980
miR-138-5p	downregulates	TNF	HTR-8/SVneo and JEG-3 cells	Human	in vitro	mimic transfection	MicroRNA-138 improves LPS-induced trophoblast dysfunction through targeting RELA and NF-κB signaling	https://doi.org/10.1080/15384101.2021.1877927
miR-138-5p	downregulates	IL6	HTR-8/SVneo and JEG-3 cells	Human	in vitro	mimic transfection	MicroRNA-138 improves LPS-induced trophoblast dysfunction through targeting RELA and NF-κB signaling	https://doi.org/10.1080/15384101.2021.1877927
miR-16	upregulates	IL1b	AC16 cells	Human	in vitro	mimic transfection	Ischemic dilated cardiomyopathy pathophysiology through microRNA-16-5p	https://doi.org/10.1016/j.rec.2020.08.012
miR-16	upregulates	IL1b	Spinal cord	Rat	in vivo	Intrathecal injection	Inhibition of MicroRNA-15a/16 Expression Alleviates Neuropathic Pain Development through Upregulation of G Protein-Coupled Receptor Kinase 2	https://doi.org/10.4062/biomolther.2018.073
miR-16	upregulates	TNF	Spinal cord	Rat	in vivo	Intrathecal injection	Inhibition of MicroRNA-15a/16 Expression Alleviates Neuropathic Pain Development through Upregulation of G Protein-Coupled Receptor Kinase 2	https://doi.org/10.4062/biomolther.2018.073
miR-16	upregulates	IL6	H69 cells	Human	in vitro	miR-16 precursor transfected	miR-16 Targets Transcriptional Corepressor SMRT and Modulates NF-kappaB-Regulated Transactivation of Interleukin-8 Gene	https://doi.org/10.1371/journal.pone.0030772
miR-16-5p	upregulates	IL6	Normal human articular chondrocytes-keen	Human	in vitro	mimic transfection	LncRNA SNHG1 alleviates IL-1β-induced osteoarthritis by inhibiting miR-16-5p-mediated p38 MAPK and NF-κB signaling pathways	https://doi.org/10.1042/BSR20191523
miR-16-5p	upregulates	TNFa	Normal human articular chondrocytes-keen	Human	in vitro	mimic transfection	LncRNA SNHG1 alleviates IL-1β-induced osteoarthritis by inhibiting miR-16-5p-mediated p38 MAPK and NF-κB signaling pathways	https://doi.org/10.1042/BSR20191523
miR-16-5p	upregulates	IL6	HT29 cells	Human	in vitro	mimic transfection	LncRNA CDKN2B-AS1 relieved inflammation of ulcerative colitis via sponging miR-16 and miR-195	https://doi.org/10.1016/j.intimp.2020.106970
miR-16-5p	upregulates	IL1b	HT29 cells	Human	in vitro	mimic transfection	LncRNA CDKN2B-AS1 relieved inflammation of ulcerative colitis via sponging miR-16 and miR-195	https://doi.org/10.1016/j.intimp.2020.106970
miR-16-5p	upregulates	TNF	HT29 cells	Human	in vitro	mimic transfection	LncRNA CDKN2B-AS1 relieved inflammation of ulcerative colitis via sponging miR-16 and miR-195	https://doi.org/10.1016/j.intimp.2020.106970
miR-17-3p	downregulates	IL1b	Retinal tissues	Mouse	in vivo	miR-17-3p overexpression lentivirus were injected into the eyes of mice through the vitreous body	Human umbilical cord mesenchymal stem cells-derived exosomal microRNA-17-3p ameliorates inflammatory reaction and antioxidant injury of mice with diabetic retinopathy via targeting STAT1	https://doi.org/10.1016/j.intimp.2020.107010
miR-17-3p	downregulates	TNF	Retinal tissues	Mouse	in vivo	miR-17-3p overexpression lentivirus were injected into the eyes of mice through the vitreous body	Human umbilical cord mesenchymal stem cells-derived exosomal microRNA-17-3p ameliorates inflammatory reaction and antioxidant injury of mice with diabetic retinopathy via targeting STAT1	https://doi.org/10.1016/j.intimp.2020.107010
miR-17-3p	downregulates	IL6	Retinal tissues	Mouse	in vivo	miR-17-3p overexpression lentivirus were injected into the eyes of mice through the vitreous body	Human umbilical cord mesenchymal stem cells-derived exosomal microRNA-17-3p ameliorates inflammatory reaction and antioxidant injury of mice with diabetic retinopathy via targeting STAT1	https://doi.org/10.1016/j.intimp.2020.107010
miR-17-3p	downregulates	IL6	HUVECs	Human	in vitro	mimic transfection	MicroRNA-17-3p suppresses NF-κB-mediated endothelial inflammation by targeting NIK and IKKβ binding protein	https://doi.org/10.1038/s41401-021-00611-w
miR-17-3p	downregulates	IL1b	H9C2 cells	Rat	in vitro	inhibitor transfection	Dexmedetomidine‑mediated regulation of miR‑17‑3p in H9C2 cells after hypoxia/reoxygenation injury	https://doi.org/10.3892/etm.2020.8775
miR-17-3p	downregulates	TNF	H9C2 cells	Rat	in vitro	inhibitor transfection	Dexmedetomidine‑mediated regulation of miR‑17‑3p in H9C2 cells after hypoxia/reoxygenation injury	https://doi.org/10.3892/etm.2020.8775
miR-17-3p	downregulates	IL6	H9C2 cells	Rat	in vitro	inhibitor transfection	Dexmedetomidine‑mediated regulation of miR‑17‑3p in H9C2 cells after hypoxia/reoxygenation injury	https://doi.org/10.3892/etm.2020.8775
miR-17-5p	downregulates	TNF	MDA-MB-231 cells	Human	in vitro	mimic transfection	Uncoupling tumor necrosis factor-α and interleukin-10 at tumor immune microenvironment of breast cancer through miR-17-5p/MALAT-1/H19 circuit	https://doi.org/10.32604/biocell.2022.016636
miR-181b	downregulates	TNF	THP-1 cells	Human	in vitro	inhibitor transfection	SNP rs322931 (C>T) in miR-181b and rs7158663 (G>A) in MEG3 aggravate the inflammatory response of anal abscess in patients with Crohn’s disease	https://doi.org/10.18632/aging.204014
miR-181b	downregulates	IL6	Neonatal cardiomyocytes	Rat	in vitro	mimics/inhibitor transfection	MicroRNA-181b Serves as a Circulating Biomarker and Regulates Inflammation in Heart Failure	https://doi.org/10.1155%2F2021%2F4572282
miR-181b	downregulates	IL1b	Neonatal cardiomyocytes	Rat	in vitro	mimics/inhibitor transfection	MicroRNA-181b Serves as a Circulating Biomarker and Regulates Inflammation in Heart Failure	https://doi.org/10.1155%2F2021%2F4572282
miR-181b	downregulates	TNF	Neonatal cardiomyocytes	Rat	in vitro	mimics/inhibitor transfection	MicroRNA-181b Serves as a Circulating Biomarker and Regulates Inflammation in Heart Failure	https://doi.org/10.1155%2F2021%2F4572282
miR-181b	downregulates	TNF	NR8383 cells	Rat	in vitro	mimics/inhibitor transfection	Roles of microRNA-146a and microRNA-181b in regulating the secretion of tumor necrosis factor-α and interleukin-1β in silicon dioxide-induced NR8383 rat macrophages	https://doi.org/10.3892/mmr.2015.4083
miR-181b	downregulates	IL1b	NR8383 cells	Rat	in vitro	mimics/inhibitor transfection	Roles of microRNA-146a and microRNA-181b in regulating the secretion of tumor necrosis factor-α and interleukin-1β in silicon dioxide-induced NR8383 rat macrophages	https://doi.org/10.3892/mmr.2015.4083
miR-181b	downregulates	IL6	Cholangiocarcinoma (CCA) cells	Mouse	in vivo	MiR-181b-overexpressing MZ-cha-1 and SK-cha-1 cells were injected subcutaneously	Genome-wide screen identified let-7c/miR-99a/miR-125b regulating tumor progression and stem-like properties in cholangiocarcinoma	https://doi.org/10.1038/onc.2015.396
miR-181b-5p	downregulates	IL1b	BV-2 cells	Mouse	in vitro	mimics/inhibitor transfection	MicroRNA-181b-5p attenuates early postoperative cognitive dysfunction by suppressing hippocampal neuroinflammation in mice	https://doi.org/10.1016/j.cyto.2019.04.005
miR-181b-5p	downregulates	TNF	BV-2 cells	Mouse	in vitro	mimics/inhibitor transfection	MicroRNA-181b-5p attenuates early postoperative cognitive dysfunction by suppressing hippocampal neuroinflammation in mice	https://doi.org/10.1016/j.cyto.2019.04.005
miR-181b-5p	downregulates	IL6	OCCM-30 cells	Mouse	in vitro	mimics/inhibitor transfection	MicroRNA-181b-5p modulates tumor necrosis factor-α-induced inflammatory responses by targeting interleukin-6 in cementoblasts	https://doi.org/10.1002/jcp.28837
miR-181c	downregulates	IL6	Bronchial epithelial cells	Human	in vitro	mimics/inhibitor transfection	MicroRNA-181c inhibits cigarette smoke–induced chronic obstructive pulmonary disease by regulating CCN1 expression	https://doi.org/10.1186/s12931-017-0639-1
miR-181c	downregulates	TNF	NRK-52E cells	Rat	in vitro	mimic transfection	miR-181c, a potential mediator for acute kidney injury in a burn rat model with following sepsis	https://doi.org/10.1007/s00068-022-02124-5
miR-181c	downregulates	IL1b	NRK-52E cells	Rat	in vitro	mimic transfection	miR-181c, a potential mediator for acute kidney injury in a burn rat model with following sepsis	https://doi.org/10.1007/s00068-022-02124-5
miR-181c-5p	downregulates	IL6	Colon tissues	Rat	in vivo	intraperitoneally injected with lentiviral fluid of iR-181c-5p mimic	Silencing interleukin 1α underlies a novel inhibitory role of miR-181c-5p in alleviating low-grade inflammation of rats with irritable bowel syndrome	https://doi.org/10.1002/jcb.28794
miR-181c-5p	downregulates	TNF	Colon tissues	Rat	in vivo	intraperitoneally injected with lentiviral fluid of iR-181c-5p mimic	Silencing interleukin 1α underlies a novel inhibitory role of miR-181c-5p in alleviating low-grade inflammation of rats with irritable bowel syndrome	https://doi.org/10.1002/jcb.28794
miR-181c-5p	downregulates	TNF	BV-2 cells	Mouse	in vitro	mimic transfection	CircPTK2-miR-181c-5p-HMGB1: a new regulatory pathway for microglia activation and hippocampal neuronal apoptosis induced by sepsis	https://doi.org/10.1186/s10020-021-00305-3
miR-181c-5p	downregulates	IL1b	BV-2 cells	Mouse	in vitro	mimic transfection	CircPTK2-miR-181c-5p-HMGB1: a new regulatory pathway for microglia activation and hippocampal neuronal apoptosis induced by sepsis	https://doi.org/10.1186/s10020-021-00305-3
miR-181c-5p	downregulates	IL1b	Ipsilateral brain	Mouse	in vivo	mimic Intracerebroventricular injection	The lncRNA Malat1 functions as a ceRNA to contribute to berberine-mediated inhibition of HMGB1 by sponging miR-181c-5p in poststroke inflammation	https://doi.org/10.1038/s41401-019-0284-y
miR-181c-5p	downregulates	IL6	Ipsilateral brain	Mouse	in vivo	mimic Intracerebroventricular injection	The lncRNA Malat1 functions as a ceRNA to contribute to berberine-mediated inhibition of HMGB1 by sponging miR-181c-5p in poststroke inflammation	https://doi.org/10.1038/s41401-019-0284-y
miR-181c-5p	downregulates	TNF	Ipsilateral brain	Mouse	in vivo	mimic Intracerebroventricular injection	The lncRNA Malat1 functions as a ceRNA to contribute to berberine-mediated inhibition of HMGB1 by sponging miR-181c-5p in poststroke inflammation	https://doi.org/10.1038/s41401-019-0284-y
miR-182	downregulates	IL6	Spinal cord injury model mice	Mouse	in vivo	intrathecally injection of mimics	MicroRNA-182 improves spinal cord injury in mice by modulating apoptosis and the inflammatory response via IKKβ/NF-κB	https://doi.org/10.1038/s41374-021-00606-5
miR-182	downregulates	TNF	Spinal cord injury model mice	Mouse	in vivo	intrathecally injection of mimics	MicroRNA-182 improves spinal cord injury in mice by modulating apoptosis and the inflammatory response via IKKβ/NF-κB	https://doi.org/10.1038/s41374-021-00606-5
miR-182	downregulates	IL1b	Spinal cord injury model mice	Mouse	in vivo	intrathecally injection of mimics	MicroRNA-182 improves spinal cord injury in mice by modulating apoptosis and the inflammatory response via IKKβ/NF-κB	https://doi.org/10.1038/s41374-021-00606-5
miR-182-5p	downregulates	IL6	BV-2 cells	Mouse	in vitro	mimic transfection	MicroRNA-182-5p attenuates cerebral ischemia-reperfusion injury by targeting Toll-like receptor 4	https://doi.org/10.1016/j.bbrc.2018.09.165
miR-182-5p	downregulates	TNF	BV-2 cells	Mouse	in vitro	mimic transfection	MicroRNA-182-5p attenuates cerebral ischemia-reperfusion injury by targeting Toll-like receptor 4	https://doi.org/10.1016/j.bbrc.2018.09.165
miR-182-5p	downregulates	IL1b	BV-2 cells	Mouse	in vitro	mimic transfection	MicroRNA-182-5p attenuates cerebral ischemia-reperfusion injury by targeting Toll-like receptor 4	https://doi.org/10.1016/j.bbrc.2018.09.165
miR-188-5p	upregulates	IL1b	Brain tissues	Rat	in vivo	Intracerebral injections, inhibitor	miR-188-5p silencing improves cerebral ischemia/reperfusion injury by targeting Lin28a	https://doi.org/10.1007/s11011-023-01273-9
miR-188-5p	upregulates	IL6	Brain tissues	Rat	in vivo	Intracerebral injections, inhibitor	miR-188-5p silencing improves cerebral ischemia/reperfusion injury by targeting Lin28a	https://doi.org/10.1007/s11011-023-01273-9
miR-188-5p	upregulates	TNF	Brain tissues	Rat	in vivo	Intracerebral injections, inhibitor	miR-188-5p silencing improves cerebral ischemia/reperfusion injury by targeting Lin28a	https://doi.org/10.1007/s11011-023-01273-9
miR-188-5p	upregulates	IL1b	Vascular smooth muscle cells	Mouse	in vitro	inhibitor transfection	Morin Inhibits Dox-Induced Vascular Inflammation By Regulating PTEN/AKT/NF-κB Pathway	https://doi.org/10.1007/s10753-022-01701-5
miR-188-5p	upregulates	IL6	Vascular smooth muscle cells	Mouse	in vitro	inhibitor transfection	Morin Inhibits Dox-Induced Vascular Inflammation By Regulating PTEN/AKT/NF-κB Pathway	https://doi.org/10.1007/s10753-022-01701-5
miR-188-5p	upregulates	TNF	Vascular smooth muscle cells	Mouse	in vitro	inhibitor transfection	Morin Inhibits Dox-Induced Vascular Inflammation By Regulating PTEN/AKT/NF-κB Pathway	https://doi.org/10.1007/s10753-022-01701-5
miR-194	downregulates	TNFa	RAW264.7 cells	Mouse	in vitro	miR-194 mimic tranfected	Suppressed nuclear factor-kappa B alleviates lipopolysaccharide-induced acute lung injury through downregulation of CXCR4 mediated by microRNA-194	https://doi.org/10.1186%2Fs12931-020-01391-3
miR-194	downregulates	IL-1b	RAW264.7 cells	Mouse	in vitro	miR-194 mimic tranfected	Suppressed nuclear factor-kappa B alleviates lipopolysaccharide-induced acute lung injury through downregulation of CXCR4 mediated by microRNA-194	https://doi.org/10.1186%2Fs12931-020-01391-3
miR-194	downregulates	IL6	RAW264.7 cells	Mouse	in vitro	miR-194 mimic tranfected	Suppressed nuclear factor-kappa B alleviates lipopolysaccharide-induced acute lung injury through downregulation of CXCR4 mediated by microRNA-194	https://doi.org/10.1186%2Fs12931-020-01391-3
miR-194	downregulates	TNFa	Astrocytes	Human	in vitro	miR-194-5p mimic or inhibitor transfected	miR-194-5p inhibits LPS-induced astrocytes activation by directly targeting neurexophilin 1	https://doi.org/10.1007/s11010-020-03780-0
miR-194	downregulates	IL-1b	Astrocytes	Human	in vitro	miR-194-5p mimic or inhibitor transfected	miR-194-5p inhibits LPS-induced astrocytes activation by directly targeting neurexophilin 1	https://doi.org/10.1007/s11010-020-03780-0
miR-194	downregulates	IL6	Astrocytes	Human	in vitro	miR-194-5p mimic or inhibitor transfected	miR-194-5p inhibits LPS-induced astrocytes activation by directly targeting neurexophilin 1	https://doi.org/10.1007/s11010-020-03780-0
miR-194	downregulates	TNFa	RAW264.7 cells	Mouse	in vitro	miR-194 mimic tranfected	miR-194 ameliorates hepatic ischemia/reperfusion injury via targeting PHLDA1 in a TRAF6-dependent manner	https://doi.org/10.1016/j.intimp.2021.107604
miR-194	downregulates	IL-1b	RAW264.7 cells	Mouse	in vitro	miR-194 mimic tranfected	miR-194 ameliorates hepatic ischemia/reperfusion injury via targeting PHLDA1 in a TRAF6-dependent manner	https://doi.org/10.1016/j.intimp.2021.107604
miR-194	downregulates	IL6	RAW264.7 cells	Mouse	in vitro	miR-194 mimic tranfected	miR-194 ameliorates hepatic ischemia/reperfusion injury via targeting PHLDA1 in a TRAF6-dependent manner	https://doi.org/10.1016/j.intimp.2021.107604
miR-194	downregulates	IL6	HK-2 cells	Human	in vitro	mimics/inhibitor transfection	MicroRNA-194 overexpression protects against hypoxia/reperfusion-induced HK-2 cell injury through direct targeting Rheb	https://doi.org/10.1002/jcb.28114
miR-194	downregulates	TNF	HK-2 cells	Human	in vitro	mimics/inhibitor transfection	MicroRNA-194 overexpression protects against hypoxia/reperfusion-induced HK-2 cell injury through direct targeting Rheb	https://doi.org/10.1002/jcb.28114
miR-194	downregulates	IL1b	HK-2 cells	Human	in vitro	mimics/inhibitor transfection	MicroRNA-194 overexpression protects against hypoxia/reperfusion-induced HK-2 cell injury through direct targeting Rheb	https://doi.org/10.1002/jcb.28114
miR-194-5p	downregulates	IL6	Astrocytes	Human	in vitro	mimics/inhibitor transfection	miR-194-5p inhibits LPS-induced astrocytes activation by directly targeting neurexophilin 1	https://doi.org/10.1007/s11010-020-03780-0
miR-194-5p	downregulates	TNF	Astrocytes	Human	in vitro	mimics/inhibitor transfection	miR-194-5p inhibits LPS-induced astrocytes activation by directly targeting neurexophilin 1	https://doi.org/10.1007/s11010-020-03780-0
miR-194-5p	downregulates	IL1b	Astrocytes	Human	in vitro	mimics/inhibitor transfection	miR-194-5p inhibits LPS-induced astrocytes activation by directly targeting neurexophilin 1	https://doi.org/10.1007/s11010-020-03780-0
miR-197	downregulates	TNF	Primary human chondrocytes	Human	in vitro	mimics/inhibitor transfection	MicroRNA-197 regulates chondrocyte proliferation, migration, and inflammation in pathogenesis of osteoarthritis by targeting EIF4G2	https://doi.org/10.1042/BSR20192095
miR-197	downregulates	IL1b	Primary human chondrocytes	Human	in vitro	mimics/inhibitor transfection	MicroRNA-197 regulates chondrocyte proliferation, migration, and inflammation in pathogenesis of osteoarthritis by targeting EIF4G2	https://doi.org/10.1042/BSR20192095
miR-197	downregulates	IL6	Primary human chondrocytes	Human	in vitro	mimics/inhibitor transfection	MicroRNA-197 regulates chondrocyte proliferation, migration, and inflammation in pathogenesis of osteoarthritis by targeting EIF4G2	https://doi.org/10.1042/BSR20192095
miR-197-3p	downregulates	IL6	RPMI822R and U266R cells	Human	in vitro	mimic transfection	MiR-197-3p reduces bortezomib resistance in multiple myeloma by inhibiting IL-6 expression in a MEAF6-dependent manner	https://doi.org/10.1016/j.leukres.2022.106785
miR-197-3p	downregulates	TNF	HUVEC	Human	in vitro	mimics/inhibitor transfection	MiR-197-3p affects angiogenesis and inflammation of endothelial cells by targeting CXCR2/COX2 axis	https://pubmed.ncbi.nlm.nih.gov/35958438
miR-197-3p	downregulates	IL1b	HUVEC	Human	in vitro	mimics/inhibitor transfection	MiR-197-3p affects angiogenesis and inflammation of endothelial cells by targeting CXCR2/COX2 axis	https://pubmed.ncbi.nlm.nih.gov/35958438
miR-197-3p	downregulates	IL6	HUVEC	Human	in vitro	mimics/inhibitor transfection	MiR-197-3p affects angiogenesis and inflammation of endothelial cells by targeting CXCR2/COX2 axis	https://pubmed.ncbi.nlm.nih.gov/35958438
miR-199a-3p	downregulates	TNF	Ect1/E6E7 and End1/E6E7 cells	Human	in vitro	mimic transfection	miR‑199a‑3p suppresses cervical epithelial cell inflammation by inhibiting the HMGB1/TLR4/NF‑κB pathway in preterm birth	https://doi.org/10.3892/mmr.2020.11184
miR-199a-3p	downregulates	IL1b	Ect1/E6E7 and End1/E6E7 cells	Human	in vitro	mimic transfection	miR‑199a‑3p suppresses cervical epithelial cell inflammation by inhibiting the HMGB1/TLR4/NF‑κB pathway in preterm birth	https://doi.org/10.3892/mmr.2020.11184
miR-199a-3p	downregulates	IL1b	A549 and U937 cells	Human	in vitro	mimic transfection	Downregulation of miR-199a-3p mediated by the CtBP2-HDAC1-FOXP3 transcriptional complex contributes to acute lung injury by targeting NLRP1	https://doi.org/10.7150/ijbs.37133
miR-199a-3p	downregulates	IL6	HUVEC	Human	in vitro	mimics/inhibitor transfection	Endothelial miR-199a-3p regulating cell adhesion molecules by targeting mTOR signaling during inflammation	https://doi.org/10.1016/j.ejphar.2022.174984
miR-199a-5p	downregulates	IL6	Osteoarthritis synovial fibroblasts (OASFs)	Human	in vitro	mimic transfection	Visfatin Promotes IL-6 and TNF-α Production in Human Synovial Fibroblasts by Repressing miR-199a-5p through ERK, p38 and JNK Signaling Pathways	https://doi.org/10.3390/ijms19010190
miR-199a-5p	downregulates	TNF	Osteoarthritis synovial fibroblasts (OASFs)	Human	in vitro	mimic transfection	Visfatin Promotes IL-6 and TNF-α Production in Human Synovial Fibroblasts by Repressing miR-199a-5p through ERK, p38 and JNK Signaling Pathways	https://doi.org/10.3390/ijms19010190
miR-19a	upregulates	TNF	macrophages differentiated from THP-1 cells	Human	in vitro	mimics/inhibitor transfection	MircroRNA-19a promotes vascular inflammation and foam cell formation by targeting HBP-1 in atherogenesis	https://doi.org/10.1038/s41598-017-12167-z
miR-19a	upregulates	IL6	macrophages differentiated from THP-1 cells	Human	in vitro	mimics/inhibitor transfection	MircroRNA-19a promotes vascular inflammation and foam cell formation by targeting HBP-1 in atherogenesis	https://doi.org/10.1038/s41598-017-12167-z
miR-19a	upregulates	IL1b	HCT116 cells	Human	in vitro	precursor transfection	miR-19a promotes colitis-associated colorectal cancer by regulating tumor necrosis factor alpha-induced protein 3-NF-κB feedback loops	https://doi.org/10.1038/onc.2016.468
miR-19a	upregulates	TNF	HCT116 cells	Human	in vitro	precursor transfection	miR-19a promotes colitis-associated colorectal cancer by regulating tumor necrosis factor alpha-induced protein 3-NF-κB feedback loops	https://doi.org/10.1038/onc.2016.468
miR-19a	upregulates	IL6	HCT116 cells	Human	in vitro	precursor transfection	miR-19a promotes colitis-associated colorectal cancer by regulating tumor necrosis factor alpha-induced protein 3-NF-κB feedback loops	https://doi.org/10.1038/onc.2016.468
miR-206	upregulates	IL1b	HT-29 cells	Human	in vitro	mimics/inhibitor transfection	MicroRNA-206 is involved in the pathogenesis of ulcerative colitis via regulation of adenosine A3 receptor	https://doi.org/10.18632/oncotarget.13525
miR-206	upregulates	TNF	Colon	Mouse	in vivo	mimics/inhibitor transfection	MicroRNA-206 is involved in the pathogenesis of ulcerative colitis via regulation of adenosine A3 receptor	https://doi.org/10.18632/oncotarget.13525
miR-206	upregulates	IL6	MRC-5 cells	Human	in vitro	mimics/inhibitor transfection	MicroRNA-206 promotes lipopolysaccharide-induced inflammation injury via regulation of IRAK1 in MRC-5 cells	https://doi.org/10.1016/j.intimp.2019.05.029
miR-206	upregulates	TNF	THP-1 cells	Human	in vitro	inhibitor transfection	MicroRNA-206 regulates the secretion of inflammatory cytokines and MMP9 expression by targeting TIMP3 in Mycobacterium tuberculosis–infected THP-1 human macrophages	https://doi.org/10.1016/j.bbrc.2016.06.038
miR-206	upregulates	IL1b	THP-1 cells	Human	in vitro	inhibitor transfection	MicroRNA-206 regulates the secretion of inflammatory cytokines and MMP9 expression by targeting TIMP3 in Mycobacterium tuberculosis–infected THP-1 human macrophages	https://doi.org/10.1016/j.bbrc.2016.06.038
miR-206	upregulates	IL6	THP-1 cells	Human	in vitro	inhibitor transfection	MicroRNA-206 regulates the secretion of inflammatory cytokines and MMP9 expression by targeting TIMP3 in Mycobacterium tuberculosis–infected THP-1 human macrophages	https://doi.org/10.1016/j.bbrc.2016.06.038
miR-208a	upregulates	IL1b	H9c2 cells	Rat	in vitro	mimic/si-miRNA transfected	Effects of microRNA-208a on inflammation and oxidative stress in ketamine-induced cardiotoxicity through Notch/NF-κB signal pathways by CHD9	https://doi.org/10.1042/BSR20182381
miR-208a	upregulates	IL6	H9c2 cells	Rat	in vitro	mimic/si-miRNA transfected	Effects of microRNA-208a on inflammation and oxidative stress in ketamine-induced cardiotoxicity through Notch/NF-κB signal pathways by CHD9	https://doi.org/10.1042/BSR20182381
miR-208a	upregulates	TNF	H9c2 cells	Rat	in vitro	mimic/si-miRNA transfected	Effects of microRNA-208a on inflammation and oxidative stress in ketamine-induced cardiotoxicity through Notch/NF-κB signal pathways by CHD9	https://doi.org/10.1042/BSR20182381
miR-208a-5p	upregulates	IL1b	Cardiomyocytes	Rat	in vitro	mimics/inhibitor transfection	SP1-stimulated miR-208a-5p aggravates sepsis-induced myocardial injury via targeting XIAP	https://doi.org/10.1042/BSR20182381
miR-208a-5p	upregulates	IL6	Cardiomyocytes	Rat	in vitro	mimics/inhibitor transfection	SP1-stimulated miR-208a-5p aggravates sepsis-induced myocardial injury via targeting XIAP	https://doi.org/10.1042/BSR20182381
miR-208a-5p	upregulates	TNF	Cardiomyocytes	Rat	in vitro	mimics/inhibitor transfection	SP1-stimulated miR-208a-5p aggravates sepsis-induced myocardial injury via targeting XIAP	https://doi.org/10.1042/BSR20182381
miR-210	upregulates	TNF	Brain	Mouse	in vivo	intracerebroventricular injection, inhibitor)	Inhibition of microRNA-210 suppresses pro-inflammatory response and reduces acute brain injury of ischemic stroke in mice	https://doi.org/10.1016%2Fj.expneurol.2017.10.024
miR-210	upregulates	IL1b	Brain	Mouse	in vivo	intracerebroventricular injection, inhibitor)	Inhibition of microRNA-210 suppresses pro-inflammatory response and reduces acute brain injury of ischemic stroke in mice	https://doi.org/10.1016%2Fj.expneurol.2017.10.024
miR-210	upregulates	IL6	Brain	Mouse	in vivo	intracerebroventricular injection, inhibitor)	Inhibition of microRNA-210 suppresses pro-inflammatory response and reduces acute brain injury of ischemic stroke in mice	https://doi.org/10.1016%2Fj.expneurol.2017.10.024
miR-210	upregulates	TNF	Serum	Rat	in vivo	i.v. injection, inhibitor	Interference with miR-210 Alleviated Renal Injury in Septic Rats by Inhibiting JAK-STAT Pathway	https://doi.org/10.1007/s10753-020-01283-0
miR-210	upregulates	IL1b	Serum	Rat	in vivo	i.v. injection, inhibitor	Interference with miR-210 Alleviated Renal Injury in Septic Rats by Inhibiting JAK-STAT Pathway	https://doi.org/10.1007/s10753-020-01283-0
miR-210	upregulates	IL6	Serum	Rat	in vivo	i.v. injection, inhibitor	Interference with miR-210 Alleviated Renal Injury in Septic Rats by Inhibiting JAK-STAT Pathway	https://doi.org/10.1007/s10753-020-01283-0
miR-216a-5p	downregulates	IL1b	Hippocampus	Mouse	in vivo	mimic lentivirus is injected in the hippocampus	MiR-216a-5p ameliorates learning-memory deficits and neuroinflammatory response of Alzheimer’s disease mice via regulation of HMGB1/NF-κB signaling	https://doi.org/10.1016/j.brainres.2021.147511
miR-216a-5p	downregulates	IL6	Hippocampus	Mouse	in vivo	mimic lentivirus is injected in the hippocampus	MiR-216a-5p ameliorates learning-memory deficits and neuroinflammatory response of Alzheimer’s disease mice via regulation of HMGB1/NF-κB signaling	https://doi.org/10.1016/j.brainres.2021.147511
miR-216a-5p	downregulates	TNF	Hippocampus	Mouse	in vivo	mimic lentivirus is injected in the hippocampus	MiR-216a-5p ameliorates learning-memory deficits and neuroinflammatory response of Alzheimer’s disease mice via regulation of HMGB1/NF-κB signaling	https://doi.org/10.1016/j.brainres.2021.147511
miR-216a-5p	downregulates	IL1b	Spinal cord tissues	Mouse	in vivo	intrathecally injection of lentivirus carrying miR-216a-5p mimics	MiR-216a-5p alleviates chronic constriction injury-induced neuropathic pain in rats by targeting KDM3A and inactivating Wnt/β-catenin signaling pathway	https://doi.org/10.1016/j.neures.2020.08.001
miR-216a-5p	downregulates	IL6	Spinal cord tissues	Mouse	in vivo	intrathecally injection of lentivirus carrying miR-216a-5p mimics	MiR-216a-5p alleviates chronic constriction injury-induced neuropathic pain in rats by targeting KDM3A and inactivating Wnt/β-catenin signaling pathway	https://doi.org/10.1016/j.neures.2020.08.001
miR-216a-5p	downregulates	TNF	Spinal cord tissues	Mouse	in vivo	intrathecally injection of lentivirus carrying miR-216a-5p mimics	MiR-216a-5p alleviates chronic constriction injury-induced neuropathic pain in rats by targeting KDM3A and inactivating Wnt/β-catenin signaling pathway	https://doi.org/10.1016/j.neures.2020.08.001
miR-218	downregulates	IL1b	16HBE cells	Human	in vitro	mimics/inhibitor transfection	Long non-coding RNA MEG3 regulates CSE-induced apoptosis and inflammation via regulating miR-218 in 16HBE cells	https://doi.org/10.1016/j.bbrc.2019.10.135
miR-218	downregulates	IL6	16HBE cells	Human	in vitro	mimics/inhibitor transfection	Long non-coding RNA MEG3 regulates CSE-induced apoptosis and inflammation via regulating miR-218 in 16HBE cells	https://doi.org/10.1016/j.bbrc.2019.10.135
miR-218	downregulates	TNF	16HBE cells	Human	in vitro	mimics/inhibitor transfection	Long non-coding RNA MEG3 regulates CSE-induced apoptosis and inflammation via regulating miR-218 in 16HBE cells	https://doi.org/10.1016/j.bbrc.2019.10.135
miR-218	downregulates	IL1b	RAW264.7 cells	Mouse	in vitro	mimic transfection	MicroRNA-218 prevents lung injury in sepsis by inhibiting RUNX2	https://doi.org/10.26355/eurrev_201812_16543
miR-218	downregulates	IL6	RAW264.7 cells	Mouse	in vitro	mimic transfection	MicroRNA-218 prevents lung injury in sepsis by inhibiting RUNX2	https://doi.org/10.26355/eurrev_201812_16543
miR-218	downregulates	TNF	RAW264.7 cells	Mouse	in vitro	mimic transfection	MicroRNA-218 prevents lung injury in sepsis by inhibiting RUNX2	https://doi.org/10.26355/eurrev_201812_16543
miR-218-5p	downregulates	IL6	Human pulmonary microvascular endothelial cell	Human	in vitro	inhibitor transfection	LncRNA MIR155HG contributes to smoke-related chronic obstructive pulmonary disease by targeting miR-128-5p/BRD4 axis	https://doi.org/10.1042/BSR20192567
miR-218-5p	downregulates	TNF	Human pulmonary microvascular endothelial cell	Human	in vitro	inhibitor transfection	LncRNA MIR155HG contributes to smoke-related chronic obstructive pulmonary disease by targeting miR-128-5p/BRD4 axis	https://doi.org/10.1042/BSR20192567
miR-24	downregulates	TNF	Human lung epithelial cells	Human	in vitro	inhibitor is treated	Nicotine Modulates Growth Factors and MicroRNA to Promote Inflammatory and Fibrotic Processes	https://doi.org/10.1124/jpet.118.252650
miR-24	downregulates	IL1b	Human lung epithelial cells	Human	in vitro	inhibitor is treated	Nicotine Modulates Growth Factors and MicroRNA to Promote Inflammatory and Fibrotic Processes	https://doi.org/10.1124/jpet.118.252650
miR-24	downregulates	IL6	Macrophage derived from monocytes	Human	in vitro	mimic transfection	Regulation of miR-24, miR-30b, and miR-142-3p during macrophage and dendritic cell differentiation potentiates innate immunity	https://doi.org/10.1189%2Fjlb.1A1014-519RR
miR-24	downregulates	TNF	Macrophage derived from monocytes	Human	in vitro	mimic transfection	Regulation of miR-24, miR-30b, and miR-142-3p during macrophage and dendritic cell differentiation potentiates innate immunity	https://doi.org/10.1189%2Fjlb.1A1014-519RR
miR-24	downregulates	IL6	Vascular smooth muscle cells	Rat	in vitro	mimic transfection	MicroRNA-24 inhibits high glucose-induced vascular smooth muscle cell proliferation and migration by targeting HMGB1	https://doi.org/10.1016/j.gene.2016.04.027
miR-24	downregulates	TNF	Vascular smooth muscle cells	Rat	in vitro	mimic transfection	MicroRNA-24 inhibits high glucose-induced vascular smooth muscle cell proliferation and migration by targeting HMGB1	https://doi.org/10.1016/j.gene.2016.04.027
miR-24	downregulates	TNF	Artery	Rat	in vivo	transfected in carotid arteries	MicroRNA‑24 attenuates diabetic vascular remodeling by suppressing the NLRP3/caspase‑1/IL‑1β signaling pathway	https://doi.org/10.3892/ijmm.2020.4533
miR-24	downregulates	IL1b	Artery	Rat	in vivo	transfected in carotid arteries	MicroRNA‑24 attenuates diabetic vascular remodeling by suppressing the NLRP3/caspase‑1/IL‑1β signaling pathway	https://doi.org/10.3892/ijmm.2020.4533
miR-24-3p	downregulates	IL1b	Bovine endometrial epithelial cells	Bovine	in vitro	mimic transfection	MicroRNA miR-24-3p Mediates the Negative Regulation of Lipopolysaccharide-Induced Endometrial Inflammatory Response by Targeting TNF Receptor-Associated Factor 6 (TRAF6)	https://doi.org/10.2147/JIR.S347293
miR-24-3p	downregulates	IL6	Bovine endometrial epithelial cells	Bovine	in vitro	mimic transfection	MicroRNA miR-24-3p Mediates the Negative Regulation of Lipopolysaccharide-Induced Endometrial Inflammatory Response by Targeting TNF Receptor-Associated Factor 6 (TRAF6)	https://doi.org/10.2147/JIR.S347293
miR-24-3p	downregulates	TNF	Bovine endometrial epithelial cells	Bovine	in vitro	mimic transfection	MicroRNA miR-24-3p Mediates the Negative Regulation of Lipopolysaccharide-Induced Endometrial Inflammatory Response by Targeting TNF Receptor-Associated Factor 6 (TRAF6)	https://doi.org/10.2147/JIR.S347293
miR-24-3p	downregulates	TNF	Chondrocyte cell line CHON-001	Human	in vitro	mimic transfection	MiR-24-3p attenuates IL-1β-induced chondrocyte injury associated with osteoarthritis by targeting BCL2L12	https://doi.org/10.1186/s13018-021-02378-6
miR-30b	upregulates	TNF	Cartilage tissue	Rat	in vivo	inhibitors were injected to knee joint cavity	NF-κB inducible miR-30b-5p aggravates joint pain and loss of articular cartilage via targeting SIRT1-FoxO3a-mediated NLRP3 inflammasome	https://doi.org/10.18632%2Faging.203466
miR-30b	upregulates	IL1b	Cartilage tissue	Rat	in vivo	inhibitors were injected to knee joint cavity	NF-κB inducible miR-30b-5p aggravates joint pain and loss of articular cartilage via targeting SIRT1-FoxO3a-mediated NLRP3 inflammasome	https://doi.org/10.18632%2Faging.203466
miR-30b	upregulates	TNF	Knee synovial fluid	Rat	in vivo	intra-articular injection, inhibitor	MIR-30B-5P INFLUENCES CHRONIC EXERCISE ARTHRITIC INJURY BY TARGETING HOXA1	https://doi.org/10.1055/a-1342-7872
miR-30b	upregulates	IL1b	Knee synovial fluid	Rat	in vivo	intra-articular injection, inhibitor	MIR-30B-5P INFLUENCES CHRONIC EXERCISE ARTHRITIC INJURY BY TARGETING HOXA1	https://doi.org/10.1055/a-1342-7872
miR-30c-5p	downregulates	IL1b	HK-2 cells	Human	in vitro	mimic transfection	miR-30c-5p Alleviated Pyroptosis During Sepsis-Induced Acute Kidney Injury via Targeting TXNIP	https://doi.org/10.1007/s10753-020-01323-9
miR-30c-5p	downregulates	IL6	BV-2 cells	Mouse	in vitro	mimics/inhibitor transfection	MiR-30c-5p mediates inflammatory responses and promotes microglia survival by targeting eIF2α during Cryptococcus neoformans infection	https://doi.org/10.1016/j.micpath.2019.103959
miR-30c-5p	downregulates	TNF	BV-2 cells	Mouse	in vitro	mimics/inhibitor transfection	MiR-30c-5p mediates inflammatory responses and promotes microglia survival by targeting eIF2α during Cryptococcus neoformans infection	https://doi.org/10.1016/j.micpath.2019.103959
miR-30c-5p	downregulates	IL1b	HUVEC	Human	in vitro	inhibitor transfection	Knockdown of LINC00657 inhibits ox-LDL-induced endothelial cell injury by regulating miR-30c-5p/Wnt7b/β-catenin	https://doi.org/10.1007/s11010-020-03793-9
miR-30c-5p	downregulates	IL6	HUVEC	Human	in vitro	inhibitor transfection	Knockdown of LINC00657 inhibits ox-LDL-induced endothelial cell injury by regulating miR-30c-5p/Wnt7b/β-catenin	https://doi.org/10.1007/s11010-020-03793-9
miR-30c-5p	downregulates	TNF	HUVEC	Human	in vitro	inhibitor transfection	Knockdown of LINC00657 inhibits ox-LDL-induced endothelial cell injury by regulating miR-30c-5p/Wnt7b/β-catenin	https://doi.org/10.1007/s11010-020-03793-9
miR-330-3p	downregulates	TNF	Synoviocytes	Human	in vitro	mimics/inhibitor transfection	CircGCN1L1 promotes synoviocyte proliferation and chondrocyte apoptosis by targeting miR-330-3p and TNF-α in TMJ osteoarthritis	https://doi.org/10.1038/s41419-020-2447-7
miR-330-5p	downregulates	IL6	HK-2 cells	Human	in vitro	inhibitor transfection	LncRNA NEAT1 knockdown ameliorates LPS-induced human kidney injury by mediating the miR-330-5p/FOXO3 axis	https://doi.org/10.1007/s11255-022-03179-4
miR-330-5p	downregulates	IL1b	HK-2 cells	Human	in vitro	inhibitor transfection	LncRNA NEAT1 knockdown ameliorates LPS-induced human kidney injury by mediating the miR-330-5p/FOXO3 axis	https://doi.org/10.1007/s11255-022-03179-4
miR-330-5p	downregulates	TNF	HK-2 cells	Human	in vitro	inhibitor transfection	LncRNA NEAT1 knockdown ameliorates LPS-induced human kidney injury by mediating the miR-330-5p/FOXO3 axis	https://doi.org/10.1007/s11255-022-03179-4
miR-330-5p	downregulates	IL6	HL-1 cells	Mouse	in vitro	mimic transfection	LncRNA MIAT Promotes Inflammation and Oxidative Stress in Sepsis-Induced Cardiac Injury by Targeting miR-330-5p/TRAF6/NF-κB Axis	https://doi.org/10.1007/s10528-020-09976-9
miR-330-5p	downregulates	IL1b	HL-1 cells	Mouse	in vitro	mimic transfection	LncRNA MIAT Promotes Inflammation and Oxidative Stress in Sepsis-Induced Cardiac Injury by Targeting miR-330-5p/TRAF6/NF-κB Axis	https://doi.org/10.1007/s10528-020-09976-9
miR-330-5p	downregulates	TNF	HL-1 cells	Mouse	in vitro	mimic transfection	LncRNA MIAT Promotes Inflammation and Oxidative Stress in Sepsis-Induced Cardiac Injury by Targeting miR-330-5p/TRAF6/NF-κB Axis	https://doi.org/10.1007/s10528-020-09976-9
miR-342–3p	upregulates	TNF	N9 microglia	Mouse	in vitro	mimics/inhibitor transfection	TNF-alpha-induced microglia activation requires miR-342: impact on NF-kB signaling and neurotoxicity	https://doi.org/10.1038/s41419-020-2626-6
miR-342–3p	upregulates	IL1b	N9 microglia	Mouse	in vitro	mimics/inhibitor transfection	TNF-alpha-induced microglia activation requires miR-342: impact on NF-kB signaling and neurotoxicity	https://doi.org/10.1038/s41419-020-2626-6
miR-342–3p	upregulates	IL6	N9 microglia	Mouse	in vitro	mimics/inhibitor transfection	TNF-alpha-induced microglia activation requires miR-342: impact on NF-kB signaling and neurotoxicity	https://doi.org/10.1038/s41419-020-2626-6
miR-342-5p	upregulates	IL6	Bone marrow–derived macrophages	Mouse	in vitro	inhibitor transfection	The microRNA-342-5p Fosters Inflammatory Macrophage Activation Through an Akt1- and microRNA-155–Dependent Pathway During Atherosclerosis	https://doi.org/10.1161/CIRCULATIONAHA.112.000736
miR-342-5p	upregulates	TNF	Bone marrow–derived macrophages	Mouse	in vitro	inhibitor transfection	The microRNA-342-5p Fosters Inflammatory Macrophage Activation Through an Akt1- and microRNA-155–Dependent Pathway During Atherosclerosis	https://doi.org/10.1161/CIRCULATIONAHA.112.000736
miR-34b	downregulates	IL6	HK-2 cells	Human	in vitro	mimic transfection	miR-34b Alleviates High Glucose-Induced Inflammation and Apoptosis in Human HK-2 Cells via IL-6R/JAK2/STAT3 Signaling Pathway	https://doi.org/10.12659%2FMSM.917128
miR-34b	downregulates	TNF	HK-2 cells	Human	in vitro	mimic transfection	miR-34b Alleviates High Glucose-Induced Inflammation and Apoptosis in Human HK-2 Cells via IL-6R/JAK2/STAT3 Signaling Pathway	https://doi.org/10.12659%2FMSM.917128
miR-34b	downregulates	IL1b	HK-2 cells	Human	in vitro	mimic transfection	miR-34b Alleviates High Glucose-Induced Inflammation and Apoptosis in Human HK-2 Cells via IL-6R/JAK2/STAT3 Signaling Pathway	https://doi.org/10.12659%2FMSM.917128
miR-34b	downregulates	IL6	Mesangial cells	Rat	in vitro	mimic transfection	miR-34b-3p protects against acute kidney injury in sepsis mice via targeting ubiquitin-like protein 4A	https://doi.org/10.1002/kjm2.12255
miR-34b	downregulates	TNF	Mesangial cells	Rat	in vitro	mimic transfection	miR-34b-3p protects against acute kidney injury in sepsis mice via targeting ubiquitin-like protein 4A	https://doi.org/10.1002/kjm2.12255
miR-34b	downregulates	IL1b	Mesangial cells	Rat	in vitro	mimic transfection	miR-34b-3p protects against acute kidney injury in sepsis mice via targeting ubiquitin-like protein 4A	https://doi.org/10.1002/kjm2.12255
miR-363-3p	downregulates	IL1b	Coronary arterial endothelial cells	mouse	in vitro	mimics/inhibitor transfection	microRNA-363-3p reduces endothelial cell inflammatory responses in coronary heart disease via inactivation of theNOX4-dependent p38 MAPK axis	https://doi.org/10.18632%2Faging.202721
miR-363-3p	downregulates	IL6	Coronary arterial endothelial cells	mouse	in vitro	mimics/inhibitor transfection	microRNA-363-3p reduces endothelial cell inflammatory responses in coronary heart disease via inactivation of theNOX4-dependent p38 MAPK axis	https://doi.org/10.18632%2Faging.202721
miR-363-3p	downregulates	TNFa	SH-SY5Y cells	Human	in vitro	mimic transfection	miR‑363‑3p attenuates the oxygen‑glucose deprivation/reoxygenation‑induced neuronal injury in vitro by targeting PDCD6IP	https://doi.org/10.3892/mmr.2022.12838
miR-363-3p	downregulates	IL6	SH-SY5Y cells	Human	in vitro	mimic transfection	miR‑363‑3p attenuates the oxygen‑glucose deprivation/reoxygenation‑induced neuronal injury in vitro by targeting PDCD6IP	https://doi.org/10.3892/mmr.2022.12838
miR-363-3p	downregulates	IL1b	SH-SY5Y cells	Human	in vitro	mimic transfection	miR‑363‑3p attenuates the oxygen‑glucose deprivation/reoxygenation‑induced neuronal injury in vitro by targeting PDCD6IP	https://doi.org/10.3892/mmr.2022.12838
miR-486	downregulates	IL6	H2052 cells and H28 cells	Human	in vitro	mimic transfection	Overexpression of microRNA-486 affects the proliferation and chemosensitivity of mesothelioma cell lines by targeting PIM1	https://doi.org/10.3892%2Fijmm.2021.4950
miR-486-5p	downregulates	IL1b	Nucleus pulposus (NP) cells	Human	in vitro	mimics/inhibitor transfection	miR-486-5p Inhibits Inflammatory Response, Matrix Degradation and Apoptosis of Nucleus Pulposus Cells through Directly Targeting FOXO1 in Intervertebral Disc Degeneration	https://doi.org/10.33594/000000008
miR-486-5p	downregulates	IL6	Nucleus pulposus (NP) cells	Human	in vitro	mimics/inhibitor transfection	miR-486-5p Inhibits Inflammatory Response, Matrix Degradation and Apoptosis of Nucleus Pulposus Cells through Directly Targeting FOXO1 in Intervertebral Disc Degeneration	https://doi.org/10.33594/000000008
miR-486-5p	downregulates	TNF	Nucleus pulposus (NP) cells	Human	in vitro	mimics/inhibitor transfection	miR-486-5p Inhibits Inflammatory Response, Matrix Degradation and Apoptosis of Nucleus Pulposus Cells through Directly Targeting FOXO1 in Intervertebral Disc Degeneration	https://doi.org/10.33594/000000008
miR-486-5p	downregulates	TNF	THP-1 cells	Human	in vitro	mimic transfection	MicroRNA-486-5p suppresses inflammatory response by targeting FOXO1 in MSU-treated macrophages	https://doi.org/10.1080/08916934.2022.2128780
miR-486-5p	downregulates	IL1b	THP-1 cells	Human	in vitro	mimic transfection	MicroRNA-486-5p suppresses inflammatory response by targeting FOXO1 in MSU-treated macrophages	https://doi.org/10.1080/08916934.2022.2128780
miR-488	downregulates	IL1b	THP-1 cells	Human	in vitro	mimic transfection	MicroRNA-488 and -920 regulate the production of proinflammatory cytokines in acute gouty arthritis	https://doi.org/10.1186/s13075-017-1418-6
miR-488	downregulates	IL6	PC-12 cells	Rat	in vitro	mimic transfection	MicroRNA-488 inhibits neural inflammation and apoptosis in spinal cord injury through restraint on the HMGB1/TLR4/NF-κB signaling pathway	https://doi.org/10.1097/wnr.0000000000001680
miR-488	downregulates	TNF	PC-12 cells	Rat	in vitro	mimic transfection	MicroRNA-488 inhibits neural inflammation and apoptosis in spinal cord injury through restraint on the HMGB1/TLR4/NF-κB signaling pathway	https://doi.org/10.1097/wnr.0000000000001680
miR-488	downregulates	IL1b	PC-12 cells	Rat	in vitro	mimic transfection	MicroRNA-488 inhibits neural inflammation and apoptosis in spinal cord injury through restraint on the HMGB1/TLR4/NF-κB signaling pathway	https://doi.org/10.1097/wnr.0000000000001680
miR-488-3p	downregulates	IL6	SH-SY5Y cells	Human	in vitro	mimics/inhibitor transfection	LncRNA PVT1 Promotes Neuronal Cell Apoptosis and Neuroinflammation by Regulating miR-488-3p/FOXD3/SCN2A Axis in Epilepsy	https://doi.org/10.1007/s11064-022-03801-y
miR-488-3p	downregulates	TNF	SH-SY5Y cells	Human	in vitro	mimics/inhibitor transfection	LncRNA PVT1 Promotes Neuronal Cell Apoptosis and Neuroinflammation by Regulating miR-488-3p/FOXD3/SCN2A Axis in Epilepsy	https://doi.org/10.1007/s11064-022-03801-y
miR-488-3p	downregulates	IL1b	SH-SY5Y cells	Human	in vitro	mimics/inhibitor transfection	LncRNA PVT1 Promotes Neuronal Cell Apoptosis and Neuroinflammation by Regulating miR-488-3p/FOXD3/SCN2A Axis in Epilepsy	https://doi.org/10.1007/s11064-022-03801-y
miR-488-3p	downregulates	IL6	Chronic Constriction Injury (CCI) rat model	Rat	in vivo	Intrathecal injection of lentivirus	miR‑488‑3p alleviates neuropathic pain by regulating target gene ROCK1	http://dx.doi.org/10.55782/ane-2023-2432
miR-488-3p	downregulates	TNF	Chronic Constriction Injury (CCI) rat model	Rat	in vivo	Intrathecal injection of lentivirus	miR‑488‑3p alleviates neuropathic pain by regulating target gene ROCK1	http://dx.doi.org/10.55782/ane-2023-2432
miR-488-3p	downregulates	IL1b	Chronic Constriction Injury (CCI) rat model	Rat	in vivo	Intrathecal injection of lentivirus	miR‑488‑3p alleviates neuropathic pain by regulating target gene ROCK1	http://dx.doi.org/10.55782/ane-2023-2432
miR-502-3p	downregulates	IL1b	THP-1 cells	Human	in vitro	mimics/inhibitor transfection	MicroRNA‑502‑3p promotes Mycobacterium tuberculosis survival in macrophages by modulating the inflammatory response by targeting ROCK1	https://doi.org/10.3892/mmr.2021.12393
miR-502-3p	downregulates	IL6	THP-1 cells	Human	in vitro	mimics/inhibitor transfection	MicroRNA‑502‑3p promotes Mycobacterium tuberculosis survival in macrophages by modulating the inflammatory response by targeting ROCK1	https://doi.org/10.3892/mmr.2021.12393
miR-502-3p	downregulates	TNF	THP-1 cells	Human	in vitro	mimics/inhibitor transfection	MicroRNA‑502‑3p promotes Mycobacterium tuberculosis survival in macrophages by modulating the inflammatory response by targeting ROCK1	https://doi.org/10.3892/mmr.2021.12393
miR-502-5p	downregulates	IL6	Prymary chondrocytes	Human	in vitro	mimic transfection	MiR-502-5p inhibits IL-1β-induced chondrocyte injury by targeting TRAF2	https://doi.org/10.1016/j.cellimm.2016.01.007
miR-502-5p	downregulates	TNF	Prymary chondrocytes	Human	in vitro	mimic transfection	MiR-502-5p inhibits IL-1β-induced chondrocyte injury by targeting TRAF2	https://doi.org/10.1016/j.cellimm.2016.01.007
miR-515-5p	downregulates	TNF	C28/I2 cells, human normal chondrocytes	Human	in vitro	mimics/inhibitor transfection	Overexpression of FTO alleviates osteoarthritis by regulating the processing of miR-515-5p and the TLR4/MyD88/NF-κB axis	https://doi.org/10.1016/j.intimp.2022.109524
miR-515-5p	downregulates	IL1b	C28/I2 cells, human normal chondrocytes	Human	in vitro	mimics/inhibitor transfection	Overexpression of FTO alleviates osteoarthritis by regulating the processing of miR-515-5p and the TLR4/MyD88/NF-κB axis	https://doi.org/10.1016/j.intimp.2022.109524
miR-515-5p	downregulates	IL6	C28/I2 cells, human normal chondrocytes	Human	in vitro	mimics/inhibitor transfection	Overexpression of FTO alleviates osteoarthritis by regulating the processing of miR-515-5p and the TLR4/MyD88/NF-κB axis	https://doi.org/10.1016/j.intimp.2022.109524
miR-515-5p	downregulates	TNF	JeG-3 cell line	Human	in vitro	inhibitor transfection	Targeted-regulating of miR-515-5p by LncRNA LOXL1-AS1 on the proliferation and migration of trophoblast cells	https://doi.org/10.1016/j.yexmp.2020.104588
miR-515-5p	downregulates	IL1b	JeG-3 cell line	Human	in vitro	inhibitor transfection	Targeted-regulating of miR-515-5p by LncRNA LOXL1-AS1 on the proliferation and migration of trophoblast cells	https://doi.org/10.1016/j.yexmp.2020.104588
miR-515–5p	downregulates	IL6	HepG2	Human	in vitro	mimic transfection	miR-515–5p suppresses HCC migration and invasion via targeting IL6/JAK/STAT3 pathway	https://doi.org/10.1016/j.suronc.2020.03.003
miR-532-5p	downregulates	IL6	SH-SY5Y cells	Human	in vitro	mimic transfection	MicroRNA-532-5p protects against cerebral ischemia-reperfusion injury by directly targeting CXCL1	https://doi.org/10.18632/aging.202846
miR-532-5p	downregulates	TNF	SH-SY5Y cells	Human	in vitro	mimic transfection	MicroRNA-532-5p protects against cerebral ischemia-reperfusion injury by directly targeting CXCL1	https://doi.org/10.18632/aging.202846
miR-532-5p	downregulates	IL1b	SH-SY5Y cells	Human	in vitro	mimic transfection	MicroRNA-532-5p protects against cerebral ischemia-reperfusion injury by directly targeting CXCL1	https://doi.org/10.18632/aging.202846
miR-532-5p	downregulates	IL6	BV2 cells	Mouse	in vitro	mimic transfection	MiRNA-532-5p Regulates CUMS-Induced Depression-Like Behaviors and Modulates LPS-Induced Proinflammatory Cytokine Signaling by Targeting STAT3	https://doi.org/10.2147/NDT.S251152
miR-532-5p	downregulates	TNF	BV2 cells	Mouse	in vitro	mimic transfection	MiRNA-532-5p Regulates CUMS-Induced Depression-Like Behaviors and Modulates LPS-Induced Proinflammatory Cytokine Signaling by Targeting STAT3	https://doi.org/10.2147/NDT.S251152
miR-532-5p	downregulates	IL1b	BV2 cells	Mouse	in vitro	mimic transfection	MiRNA-532-5p Regulates CUMS-Induced Depression-Like Behaviors and Modulates LPS-Induced Proinflammatory Cytokine Signaling by Targeting STAT3	https://doi.org/10.2147/NDT.S251152
miR-570-3p	upregulates	TNF	A549 cells	Human	in vitro	mimic transfection	MicroRNA-570-3p regulates HuR and cytokine expression in airway epithelial cells	https://pubmed.ncbi.nlm.nih.gov/25143867
miR-570-3p	upregulates	IL6	A549 cells	Human	in vitro	mimic transfection	MicroRNA-570-3p regulates HuR and cytokine expression in airway epithelial cells	https://pubmed.ncbi.nlm.nih.gov/25143867
miR-570-3p	upregulates	IL1b	Primary small airway epithelial cell	Human	in vitro	inhibitor transfection	MicroRNA-570 is a novel regulator of cellular senescence and inflammaging	https://doi.org/10.1096/fj.201800965R
miR-570-3p	upregulates	IL6	Primary small airway epithelial cell	Human	in vitro	inhibitor transfection	MicroRNA-570 is a novel regulator of cellular senescence and inflammaging	https://doi.org/10.1096/fj.201800965R
miR-622	downregulates	IL6	Nucleus pulposus (NP) cells	Human	in vitro	mimic transfection	Circ_0005918 Sponges miR-622 to Aggravate Intervertebral Disc Degeneration	https://doi.org/10.3389/fcell.2022.905213
miR-622	downregulates	TNF	Nucleus pulposus (NP) cells	Human	in vitro	mimic transfection	Circ_0005918 Sponges miR-622 to Aggravate Intervertebral Disc Degeneration	https://doi.org/10.3389/fcell.2022.905213
miR-622	downregulates	IL1b	Nucleus pulposus (NP) cells	Human	in vitro	mimic transfection	Circ_0005918 Sponges miR-622 to Aggravate Intervertebral Disc Degeneration	https://doi.org/10.3389/fcell.2022.905213
miR-622	downregulates	IL6	Human brain microvascular endothelial cells	Human	in vitro	inhibitor transfection	Silencing of circular RNA ANRIL attenuates oxygen–glucose deprivation and reoxygenation-induced injury in human brain microvascular endothelial cells by sponging miR-622	https://doi.org/10.1186/s40659-020-00295-2
miR-622	downregulates	TNF	Human brain microvascular endothelial cells	Human	in vitro	inhibitor transfection	Silencing of circular RNA ANRIL attenuates oxygen–glucose deprivation and reoxygenation-induced injury in human brain microvascular endothelial cells by sponging miR-622	https://doi.org/10.1186/s40659-020-00295-2
miR-622	downregulates	IL1b	Human brain microvascular endothelial cells	Human	in vitro	inhibitor transfection	Silencing of circular RNA ANRIL attenuates oxygen–glucose deprivation and reoxygenation-induced injury in human brain microvascular endothelial cells by sponging miR-622	https://doi.org/10.1186/s40659-020-00295-2
miR-761	downregulates	IL1b	AC16 cardiomyocytes	Human	in vitro	inhibitor transfection	Regulation of a Novel CircTRRAP/miR-761/MAP3K2 CeRNA Cascade in Inflammation, Apoptosis, and Oxidative Stress in Human AC16 Cardiomyocytes under Hypoxia Conditions	https://doi.org/10.1536/ihj.22-624
miR-761	downregulates	IL6	AC16 cardiomyocytes	Human	in vitro	inhibitor transfection	Regulation of a Novel CircTRRAP/miR-761/MAP3K2 CeRNA Cascade in Inflammation, Apoptosis, and Oxidative Stress in Human AC16 Cardiomyocytes under Hypoxia Conditions	https://doi.org/10.1536/ihj.22-624
miR-761	downregulates	TNF	AC16 cardiomyocytes	Human	in vitro	inhibitor transfection	Regulation of a Novel CircTRRAP/miR-761/MAP3K2 CeRNA Cascade in Inflammation, Apoptosis, and Oxidative Stress in Human AC16 Cardiomyocytes under Hypoxia Conditions	https://doi.org/10.1536/ihj.22-624
miR-761	downregulates	IL1b	THP-1-derived macrophages	Human	in vitro	mimics/inhibitor transfection	MicroRNA-761 modulates foam cell formation and inflammation through autophagy in the progression of atherosclerosis	https://doi.org/10.1007/s11010-020-03839-y
miR-761	downregulates	IL1b	HUVECs	Human	in vitro	mimic transfection	Exosomal lncRNA HOTAIR Promotes the Progression and Angiogenesis of Endometriosis via the miR-761/HDAC1 Axis and Activation of STAT3-Mediated Inflammation	https://doi.org/10.2147%2FIJN.S354314
miR-761	downregulates	IL6	HUVECs	Human	in vitro	mimic transfection	Exosomal lncRNA HOTAIR Promotes the Progression and Angiogenesis of Endometriosis via the miR-761/HDAC1 Axis and Activation of STAT3-Mediated Inflammation	https://doi.org/10.2147%2FIJN.S354314
miR-761	downregulates	TNF	HUVECs	Human	in vitro	mimic transfection	Exosomal lncRNA HOTAIR Promotes the Progression and Angiogenesis of Endometriosis via the miR-761/HDAC1 Axis and Activation of STAT3-Mediated Inflammation	https://doi.org/10.2147%2FIJN.S354314
miR-885-3p	downregulates	TNF	Intestinal epithelial cells-jejunum 2	Porcine	in vitro	mimics/inhibitor transfection	Transmissible gastroenteritis virus ORF3b up-regulates miR-885-3p to counteract TNF-α production via inhibiting NF-κB pathway	https://doi.org/10.1016/j.vetmic.2021.109189
miR-885-3p	downregulates	IL6	16HBE cell	Human	in vitro	mimic transfection	MicroRNA-885-3p alleviates bronchial epithelial cell injury induced by lipopolysaccharide via toll-like receptor 4	https://doi.org/10.1080%2F21655979.2022.2032939
miR-885-3p	downregulates	TNF	16HBE cell	Human	in vitro	mimic transfection	MicroRNA-885-3p alleviates bronchial epithelial cell injury induced by lipopolysaccharide via toll-like receptor 4	https://doi.org/10.1080%2F21655979.2022.2032939
miR-885–5p	downregulates	IL1b	Human Vascular Smooth Muscle Cells	Human	in vitro	mimic transfection	Circ-ABCA1 promotes oxidized low-density lipoprotein-induced inflammation and phenotypic switch in vascular smooth muscle cells	https://doi.org/10.1016/j.clinsp.2024.100343
miR-885–5p	downregulates	IL6	Human Vascular Smooth Muscle Cells	Human	in vitro	mimic transfection	Circ-ABCA1 promotes oxidized low-density lipoprotein-induced inflammation and phenotypic switch in vascular smooth muscle cells	https://doi.org/10.1016/j.clinsp.2024.100343
miR-885–5p	downregulates	TNF	Human Vascular Smooth Muscle Cells	Human	in vitro	mimic transfection	Circ-ABCA1 promotes oxidized low-density lipoprotein-induced inflammation and phenotypic switch in vascular smooth muscle cells	https://doi.org/10.1016/j.clinsp.2024.100343
miR-885–5p	downregulates	IL1b	SK-N-SH cells	Human	in vitro	mimic transfection	Circ_0003611 acts as a miR-885-5p sponge to aggravate the amyloid-β-induced neuronal injury in Alzheimer’s disease	https://doi.org/10.1007/s11011-022-00912-x
miR-885–5p	downregulates	IL6	SK-N-SH cells	Human	in vitro	mimic transfection	Circ_0003611 acts as a miR-885-5p sponge to aggravate the amyloid-β-induced neuronal injury in Alzheimer’s disease	https://doi.org/10.1007/s11011-022-00912-x
miR-885–5p	downregulates	TNF	SK-N-SH cells	Human	in vitro	mimic transfection	Circ_0003611 acts as a miR-885-5p sponge to aggravate the amyloid-β-induced neuronal injury in Alzheimer’s disease	https://doi.org/10.1007/s11011-022-00912-x
miR-9	upregulates	IL1b	BV-2 cells	Mouse	in vitro	mimic transfection	CircDYM ameliorates depressive-like behavior by targeting miR-9 to regulate microglial activation via HSP90 ubiquitination.	https://doi.org/10.1038/s41380-018-0285-0
miR-9	upregulates	TNF	BV-2 cells	Mouse	in vitro	mimic transfection	CircDYM ameliorates depressive-like behavior by targeting miR-9 to regulate microglial activation via HSP90 ubiquitination.	https://doi.org/10.1038/s41380-018-0285-0
miR-9	upregulates	IL6	BV-2 cells	Mouse	in vitro	mimic transfection	CircDYM ameliorates depressive-like behavior by targeting miR-9 to regulate microglial activation via HSP90 ubiquitination.	https://doi.org/10.1038/s41380-018-0285-0
miR-9	upregulates	IL1b	RAW264.7 cells	Mouse	in vitro	mimics/inhibitor transfection	Inhibition of SIRT1 by microRNA-9, the key point in process of LPS-induced severe inflammation	https://doi.org/10.1016/j.abb.2018.12.016
miR-9	upregulates	TNF	RAW264.7 cells	Mouse	in vitro	mimics/inhibitor transfection	Inhibition of SIRT1 by microRNA-9, the key point in process of LPS-induced severe inflammation	https://doi.org/10.1016/j.abb.2018.12.016
miR-9	upregulates	IL6	RAW264.7 cells	Mouse	in vitro	mimics/inhibitor transfection	Inhibition of SIRT1 by microRNA-9, the key point in process of LPS-induced severe inflammation	https://doi.org/10.1016/j.abb.2018.12.016
miR-92a	upregulates	IL6	Human pulmonary microvascular endothelial cells	Human	in vitro	inhibitor transfection	Inhibition of microRNA-92a ameliorates lipopolysaccharide-induced endothelial barrier dysfunction by targeting ITGA5 through the PI3K/Akt signaling pathway in human pulmonary microvascular endothelial cells	https://doi.org/10.1016/j.intimp.2019.106060
miR-92a	upregulates	TNF	Human pulmonary microvascular endothelial cells	Human	in vitro	inhibitor transfection	Inhibition of microRNA-92a ameliorates lipopolysaccharide-induced endothelial barrier dysfunction by targeting ITGA5 through the PI3K/Akt signaling pathway in human pulmonary microvascular endothelial cells	https://doi.org/10.1016/j.intimp.2019.106060
miR-92a	upregulates	IL1b	Lung tissues	Mouse	in vivo	intratracheally administered inhibitor	MicroRNA-92a antagonism attenuates lipopolysaccharide (LPS)-induced pulmonary inflammation and injury in mice through suppressing the PTEN/AKT/NF-κB signaling pathway	https://doi.org/10.1016/j.biopha.2018.08.040
miR-92a	upregulates	IL6	Lung tissues	Mouse	in vivo	intratracheally administered inhibitor	MicroRNA-92a antagonism attenuates lipopolysaccharide (LPS)-induced pulmonary inflammation and injury in mice through suppressing the PTEN/AKT/NF-κB signaling pathway	https://doi.org/10.1016/j.biopha.2018.08.040
miR-92a	upregulates	TNF	Lung tissues	Mouse	in vivo	intratracheally administered inhibitor	MicroRNA-92a antagonism attenuates lipopolysaccharide (LPS)-induced pulmonary inflammation and injury in mice through suppressing the PTEN/AKT/NF-κB signaling pathway	https://doi.org/10.1016/j.biopha.2018.08.040
miR-92a-3p	upregulates	IL6	Peritoneal macrophages	Mouse	in vitro	inhibitor transfection	Exosome-derived miR-25-3p and miR-92a-3p stimulate liposarcoma progression	https://doi.org/10.1158%2F0008-5472.CAN-16-2984
miR-9-5p	upregulates	TNF	THP-1 cells	Human	in vitro	mimic transfection	The dual role of glioma exosomal microRNAs: glioma eliminates tumor suppressor miR-1298-5p via exosomes to promote immunosuppressive effects of MDSCs	https://doi.org/10.1038/s41419-022-04872-z
miR-9-5p	upregulates	IL6	THP-1 cells	Human	in vitro	mimic transfection	The dual role of glioma exosomal microRNAs: glioma eliminates tumor suppressor miR-1298-5p via exosomes to promote immunosuppressive effects of MDSCs	https://doi.org/10.1038/s41419-022-04872-z
miR-9-5p	upregulates	IL1b	BV-2 cells	Mouse	in vitro	mimic transfection	Neuron secrete exosomes containing miR-9-5p to promote polarization of M1 microglia in depression	https://doi.org/10.1186/s12951-022-01332-w
miR-9-5p	upregulates	TNF	BV-2 cells	Mouse	in vitro	mimic transfection	Neuron secrete exosomes containing miR-9-5p to promote polarization of M1 microglia in depression	https://doi.org/10.1186/s12951-022-01332-w
miR-9-5p	upregulates	IL6	BV-2 cells	Mouse	in vitro	mimic transfection	Neuron secrete exosomes containing miR-9-5p to promote polarization of M1 microglia in depression	https://doi.org/10.1186/s12951-022-01332-w
miR-let-7c-5p	downregulates	IL6	Synovial fibroblasts	Human	in vitro	mimics/inhibitor transfection	miR-let-7c-5p and miR-149-5p inhibit proinflammatory cytokine production in osteoarthritis and rheumatoid arthritis synovial fibroblasts	https://doi.org/10.18632/aging.203201
miR-let-7c-5p	downregulates	IL1b	Synovial fibroblasts	Human	in vitro	mimics/inhibitor transfection	miR-let-7c-5p and miR-149-5p inhibit proinflammatory cytokine production in osteoarthritis and rheumatoid arthritis synovial fibroblasts	https://doi.org/10.18632/aging.203201
miR-let-7c-5p	downregulates	TNF	Synovial fibroblasts	Human	in vitro	mimics/inhibitor transfection	miR-let-7c-5p and miR-149-5p inhibit proinflammatory cytokine production in osteoarthritis and rheumatoid arthritis synovial fibroblasts	https://doi.org/10.18632/aging.203201
miR-let-7c	downregulates	IL1b	Bone marrow-derived macrophages	Mouse	in vitro	mimic transfection	Lin28B Regulates Angiotensin II-Mediated Let-7c/miR-99a MicroRNA Formation Consequently Affecting Macrophage Polarization and Allergic Inflammation	https://doi.org/10.1007/s10753-020-01258-1
miR-let-7c	downregulates	IL1b	Bone marrow-derived macrophages	Mouse	in vitro	mimic transfection	Lin28B Regulates Angiotensin II-Mediated Let-7c/miR-99a MicroRNA Formation Consequently Affecting Macrophage Polarization and Allergic Inflammation	https://doi.org/10.1007/s10753-020-01258-1
miR-let-7c	downregulates	IL6	HEK-293T cells	Human	in vitro	mimic transfection	Genome-wide screen identified let-7c/miR-99a/miR-125b regulating tumor progression and stem-like properties in cholangiocarcinoma	https://doi.org/10.1038%2Fonc.2015.396
miR-let-7c-5p	downregulates	IL6	Bovine endometrial epithelial cells	Bovine	in vitro	mimic transfection	MicroRNA let-7c Improves LPS-Induced Outcomes of Endometritis by Suppressing NF-κB Signaling	https://doi.org/10.1007/s10753-018-0922-4
miR-let-7c-5p	downregulates	TNF	Bovine endometrial epithelial cells	Bovine	in vitro	mimic transfection	MicroRNA let-7c Improves LPS-Induced Outcomes of Endometritis by Suppressing NF-κB Signaling	https://doi.org/10.1007/s10753-018-0922-4
miR-let-7c-5p	downregulates	IL1b	Bovine endometrial epithelial cells	Bovine	in vitro	mimic transfection	MicroRNA let-7c Improves LPS-Induced Outcomes of Endometritis by Suppressing NF-κB Signaling	https://doi.org/10.1007/s10753-018-0922-4
miR-let-7c-5p	downregulates	TNF	Dental pulp stem cells	Rat	in vitro	mimic transfection	MicroRNA let-7c-5p Suppressed Lipopolysaccharide-Induced Dental Pulp Inflammation by Inhibiting Dentin Matrix Protein-1-Mediated Nuclear Factor kappa B (NF-κB) Pathway In Vitro and In Vivo	https://doi.org/10.12659/MSM.909093
miR-let-7c-5p	downregulates	IL1b	Dental pulp stem cells	Rat	in vitro	mimic transfection	MicroRNA let-7c-5p Suppressed Lipopolysaccharide-Induced Dental Pulp Inflammation by Inhibiting Dentin Matrix Protein-1-Mediated Nuclear Factor kappa B (NF-κB) Pathway In Vitro and In Vivo	https://doi.org/10.12659/MSM.909093
